# Supplementary material for: Immunogenicity and reactogenicity of a third dose of BNT162b2 vaccine for COVID-19 after a primary regimen with BBIBP-CorV or BNT162b2 vaccines in Lima, Peru
Source: PLoS One. 2022 Oct 17;17(10):e0268419. doi: 10.1371/journal.pone.0268419 (PMC9576087; doi:10.1371/journal.pone.0268419)
Supplement: S1 Data — (XLSX) [file pone.0268419.s008.xlsx]

## Sheet: data
ID	status	inclusion1	inclusion2	group	age	age_cat	sex	HBP	CV_disease	DM	obesity	asthma	COPD	ESKD	immunosupresion	cancer	others	comorbidity	N_comorbidity	COVID_prior	vaccine_1st	vaccine_2nd	vaccine_3rd	booster_type	regimen	regimen_included	days_to_booster	months_to_booster	days_between_samples	adverse_event	serious_EA	nonserious_EA	fever	local_pain	malaise	headache	drowsiness	other_AE	number_EA	IgG1	IgG2	IgG2_minus_IgG1	IgG1_Ln	IgG2_Ln	IgG2Ln_minus_IgG1Ln	IgG2_divided_IgG1
1	Complete	1	1	Elderly	75	2	0	0	0	1	0	0	0	0	0	0	0	1	1	0	PFIZER	PFIZER	PFIZER	Homologous	Pfizer_Pfizer	0	186	6	14	1	0	1	0	1	0	0	1	0	2	391.44	522.69	131.25	5.96983	6.25899	0.289156	1.3353
2	Complete	1	1	Elderly	64	2	1	0	0	0	0	0	0	0	0	0	0	0	0	0	PFIZER	PFIZER	PFIZER	Homologous	Pfizer_Pfizer	0	161	5	18	1	0	1	0	1	0	0	0	0	1	54.97	397.07	342.1	4.00679	5.98411	1.97733	7.22339
3	Complete	1	1	Elderly	91	2	0	1	0	0	0	0	0	0	0	0	0	1	1	0	PFIZER	PFIZER	PFIZER	Homologous	Pfizer_Pfizer	0	185	6	26	0	0	0	0	0	0	0	0	0	0	1.68	236.99	235.31	0.518794	5.46802	4.94922	141.065
4	Complete	1	1	Elderly	59	1	0	0	0	0	0	0	0	0	0	0	0	0	0	0	PFIZER	PFIZER	PFIZER	Homologous	Pfizer_Pfizer	0	152	5	14	1	0	1	1	1	1	1	0	0	4	117.69	409.1	291.41	4.76805	6.01396	1.24591	3.47608
5	Complete	1	1	Elderly	68	2	0	1	0	0	0	0	0	0	0	0	0	1	1	0	PFIZER	PFIZER	PFIZER	Homologous	Pfizer_Pfizer	0	183	6	15	1	0	1	1	1	1	1	0	0	4	34.17	434.53	400.36	3.53135	6.07426	2.54292	12.7167
6	Complete	1	1	Elderly	68	2	1	1	0	0	0	0	0	0	0	0	0	1	1	0	PFIZER	PFIZER	PFIZER	Homologous	Pfizer_Pfizer	0	169	5	14	0	0	0	0	0	0	0	0	0	0	453.26	438.04	-15.22	6.11647	6.08231	-0.0341557	0.966421
7	Complete	1	1	Elderly	65	2	1	0	0	0	0	0	0	0	0	0	0	0	0	0	PFIZER	PFIZER	PFIZER	Homologous	Pfizer_Pfizer	0	169	5	15	1	0	1	0	1	1	1	0	0	3	88.09	403.51	315.42	4.47836	6.0002	1.52184	4.58066
8	Complete	1	1	Elderly	61	2	1	1	0	1	0	0	0	0	0	0	0	1	2	1	PFIZER	PFIZER	PFIZER	Homologous	Pfizer_Pfizer	0	154	5	14	1	0	1	0	1	0	0	1	0	2	265.73	522.11	256.38	5.58248	6.25788	0.675398	1.96481
9	Complete	1	1	Elderly	58	1	0	0	0	0	0	0	0	0	0	0	0	0	0	0	PFIZER	PFIZER	PFIZER	Homologous	Pfizer_Pfizer	0	158	5	12	1	0	1	1	1	0	0	0	0	2	26.57	403.5	376.93	3.27978	6.00018	2.72039	15.1863
10	Complete	1	1	Elderly	70	2	0	1	0	0	0	0	0	0	0	0	0	1	1	0	PFIZER	PFIZER	PFIZER	Homologous	Pfizer_Pfizer	0	187	6	14	1	0	1	0	1	0	0	0	0	1	178.93	408.13	229.2	5.18699	6.01159	0.824591	2.28095
11	Complete	1	1	Elderly	63	2	0	1	0	0	0	0	0	0	0	0	0	1	1	1	PFIZER	PFIZER	PFIZER	Homologous	Pfizer_Pfizer	0	154	5	14	1	0	1	1	1	1	0	0	0	3	528.56	544.02	15.46	6.27016	6.29899	0.0288297	1.02925
12	Complete	1	1	Elderly	65	2	1	0	0	0	0	0	0	0	0	0	0	0	0	0	PFIZER	PFIZER	PFIZER	Homologous	Pfizer_Pfizer	0	178	5	15	1	0	1	0	1	0	1	0	0	2	140.21	452.54	312.33	4.94314	6.11488	1.17173	3.22759
13	Complete	1	1	Elderly	78	2	1	0	0	0	0	0	0	0	0	0	0	0	0	0	PFIZER	PFIZER	PFIZER	Homologous	Pfizer_Pfizer	0	201	6	19	0	0	0	0	0	0	0	0	0	0	56.61	363.06	306.45	4.03619	5.89457	1.85838	6.41335
14	Complete	1	1	Elderly	78	2	0	1	0	0	0	0	0	0	0	0	0	1	1	0	PFIZER	PFIZER	PFIZER	Homologous	Pfizer_Pfizer	0	176	5	14	1	0	1	0	1	0	0	0	0	1	61.16	442.62	381.46	4.11349	6.09271	1.97922	7.23708
15	Complete	1	1	Elderly	72	2	1	0	0	0	0	0	0	0	0	0	0	0	0	1	PFIZER	PFIZER	PFIZER	Homologous	Pfizer_Pfizer	0	186	6	14	1	0	1	0	1	0	0	0	0	1	379.1	557.58	178.48	5.9378	6.32361	0.385806	1.4708
16	Complete	1	1	Elderly	77	2	1	0	0	0	0	0	0	0	0	0	0	0	0	0	PFIZER	PFIZER	PFIZER	Homologous	Pfizer_Pfizer	0	193	6	18	0	0	0	0	0	0	0	0	0	0	19.67	310.7	291.03	2.97909	5.73883	2.75973	15.7956
17	Complete	1	1	Elderly	62	2	0	0	0	1	0	0	0	0	0	0	0	1	1	0	PFIZER	PFIZER	PFIZER	Homologous	Pfizer_Pfizer	0	155	5	15	1	0	1	0	1	0	0	0	0	1	87.76	300.61	212.85	4.47461	5.70581	1.23121	3.42536
18	Complete	1	1	Elderly	69	2	0	0	0	0	0	0	0	0	0	0	0	0	0	1	SINOPHARM	SINOPHARM	PFIZER	Heterologous	Sinopharm_Pfizer	1	203	6	20	1	0	1	1	1	1	0	0	1	4	269.29	407.19	137.9	5.59579	6.00928	0.413491	1.51209
19	Complete	1	1	Elderly	62	2	0	0	0	1	0	0	0	0	0	0	0	1	1	0	PFIZER	PFIZER	PFIZER	Homologous	Pfizer_Pfizer	0	165	5	15	1	0	1	0	1	0	0	0	0	1	31.68	353.94	322.26	3.45569	5.86913	2.41344	11.1723
20	Complete	1	1	Elderly	65	2	0	0	0	0	0	0	0	0	0	0	1	1	1	0	PFIZER	PFIZER	PFIZER	Homologous	Pfizer_Pfizer	0	170	5	14	1	0	1	0	1	0	0	0	0	1	54.63	369.04	314.41	4.00058	5.91091	1.91032	6.75526
21	Complete	1	1	Elderly	74	2	1	0	0	0	0	0	0	0	0	0	0	0	0	0	PFIZER	PFIZER	PFIZER	Homologous	Pfizer_Pfizer	0	177	5	14	1	0	1	1	1	1	1	0	0	4	48.58	510.83	462.25	3.88321	6.23604	2.35282	10.5152
22	Complete	1	1	Elderly	75	2	1	1	0	0	0	0	0	0	0	0	0	1	1	0	PFIZER	PFIZER	PFIZER	Homologous	Pfizer_Pfizer	0	189	6	18	0	0	0	0	0	0	0	0	0	0	67.13	385.55	318.42	4.20663	5.95467	1.74804	5.74333
23	Complete	1	1	Elderly	62	2	1	0	0	0	0	0	0	0	0	0	0	0	0	0	PFIZER	PFIZER	PFIZER	Homologous	Pfizer_Pfizer	0	155	5	14	1	0	1	0	1	0	0	0	0	1	100.19	410.51	310.32	4.60707	6.0174	1.41033	4.09732
24	Complete	1	1	Elderly	94	2	1	0	0	0	0	0	0	0	0	0	0	0	0	0	PFIZER	PFIZER	PFIZER	Homologous	Pfizer_Pfizer	0	186	6	26	0	0	0	0	0	0	0	0	0	0	51.01	438.69	387.68	3.93202	6.08379	2.15177	8.60008
25	Complete	1	1	Elderly	71	2	1	1	0	0	0	0	0	0	0	0	0	1	1	0	PFIZER	PFIZER	PFIZER	Homologous	Pfizer_Pfizer	0	185	6	18	1	0	1	0	1	0	0	0	0	1	361.41	403.88	42.47	5.89001	6.00112	0.111105	1.11751
26	Complete	1	1	Elderly	60	2	1	0	0	0	0	0	0	0	0	0	0	0	0	0	PFIZER	PFIZER	PFIZER	Homologous	Pfizer_Pfizer	0	153	5	14	1	0	1	0	1	0	0	0	0	1	38.35	438.67	400.32	3.64675	6.08375	2.43699	11.4386
27	Complete	1	1	Elderly	65	2	1	0	0	0	0	0	0	0	0	0	0	0	0	1	PFIZER	PFIZER	PFIZER	Homologous	Pfizer_Pfizer	0	172	5	18	1	0	1	1	1	1	0	0	0	3	444.16	395.85	-48.31	6.09618	5.98104	-0.11515	0.891233
28	Complete	1	1	Elderly	78	2	1	1	0	0	0	0	0	0	0	0	0	1	1	0	PFIZER	PFIZER	PFIZER	Homologous	Pfizer_Pfizer	0	178	5	13	1	0	1	0	1	0	0	0	0	1	17.72	246.18	228.46	2.87469	5.50606	2.63137	13.8928
30	Complete	1	1	Elderly	54	1	1	1	0	0	0	0	1	0	0	0	1	1	3	0	PFIZER	PFIZER	PFIZER	Homologous	Pfizer_Pfizer	0	135	5	13	1	0	1	0	1	0	0	0	0	1	105.46	432.65	327.19	4.65833	6.06993	1.4116	4.1025
31	Complete	1	1	Elderly	76	2	1	0	0	0	0	0	0	0	0	0	0	0	0	0	PFIZER	PFIZER	PFIZER	Homologous	Pfizer_Pfizer	0	184	6	14	1	0	1	0	1	0	0	0	0	1	102.57	361.41	258.84	4.63055	5.89001	1.25947	3.52354
32	Complete	1	1	Elderly	67	2	1	0	0	0	0	0	0	0	0	0	1	1	1	0	PFIZER	PFIZER	PFIZER	Homologous	Pfizer_Pfizer	0	167	5	21	1	0	1	0	1	0	0	0	0	1	464.67	476.39	11.72	6.14133	6.16624	0.0249094	1.02522
33	Complete	1	1	Elderly	60	2	0	0	0	0	0	0	0	0	0	0	0	0	0	0	PFIZER	PFIZER	PFIZER	Homologous	Pfizer_Pfizer	0	159	5	18	1	0	1	0	1	0	0	1	0	2	101.23	368.5	267.27	4.6174	5.90944	1.29205	3.64023
34	Complete	1	1	Elderly	69	2	0	0	0	1	0	0	0	0	0	1	0	1	2	0	PFIZER	PFIZER	PFIZER	Homologous	Pfizer_Pfizer	0	173	5	15	1	0	1	0	1	0	0	0	0	1	27.12	335.72	308.6	3.30027	5.81628	2.51601	12.3791
35	Complete	1	1	Elderly	67	2	0	0	0	0	0	0	0	0	0	0	0	0	0	0	PFIZER	PFIZER	PFIZER	Homologous	Pfizer_Pfizer	0	183	6	17	1	0	1	0	1	0	0	0	0	1	193.91	432.81	238.9	5.26739	6.0703	0.802905	2.23201
36	Complete	1	1	Elderly	65	2	0	0	0	0	0	0	0	0	0	1	0	1	1	0	PFIZER	PFIZER	PFIZER	Homologous	Pfizer_Pfizer	0	180	6	14	1	0	1	0	1	1	0	0	0	2	134.59	358.98	224.39	4.90223	5.88327	0.981034	2.66721
37	Complete	1	1	Elderly	67	2	0	0	0	0	0	0	0	0	0	1	0	1	1	0	PFIZER	PFIZER	PFIZER	Homologous	Pfizer_Pfizer	0	169	5	15	1	0	1	0	1	1	0	0	0	2	77.39	498.45	421.06	4.34886	6.2115	1.86265	6.44075
38	Complete	1	1	Elderly	67	2	1	0	0	0	0	0	0	0	0	0	0	0	0	0	PFIZER	PFIZER	PFIZER	Homologous	Pfizer_Pfizer	0	165	5	14	1	0	1	0	1	0	0	0	0	1	119.33	489.92	370.59	4.78189	6.19424	1.41235	4.10559
39	Complete	1	1	Elderly	69	2	0	0	0	0	0	0	0	0	0	0	0	0	0	0	PFIZER	PFIZER	PFIZER	Homologous	Pfizer_Pfizer	0	184	6	15	0	0	0	0	0	0	0	0	0	0	12.1	331.75	319.65	2.49321	5.80438	3.31118	27.4174
40	Complete	1	1	Elderly	62	2	0	0	0	0	0	1	0	0	0	0	0	1	1	0	PFIZER	PFIZER	PFIZER	Homologous	Pfizer_Pfizer	0	156	5	14	1	0	1	0	1	0	0	0	0	1	200.6	520.8	320.2	5.30131	6.25537	0.954053	2.59621
41	Complete	1	1	Elderly	76	2	0	1	0	1	0	0	0	0	0	0	0	1	2	1	PFIZER	PFIZER	PFIZER	Homologous	Pfizer_Pfizer	0	176	5	14	1	0	1	0	1	0	0	0	0	1	315.75	469.51	153.76	5.75495	6.15169	0.396739	1.48697
42	Complete	1	1	Elderly	60	2	1	0	0	0	0	0	0	0	0	0	0	0	0	1	PFIZER	PFIZER	PFIZER	Homologous	Pfizer_Pfizer	0	155	5	17	1	0	1	0	1	0	0	0	0	1	403.92	502.77	98.85	6.00122	6.22013	0.218916	1.24473
43	Complete	1	1	Elderly	76	2	0	0	0	0	0	0	0	0	0	0	0	0	0	0	PFIZER	PFIZER	PFIZER	Homologous	Pfizer_Pfizer	0	192	6	15	0	0	0	0	0	0	0	0	0	0	66.23	471.95	405.72	4.19313	6.15687	1.96374	7.12592
45	Complete	1	1	Elderly	61	2	1	1	0	1	0	0	0	0	0	0	0	1	2	0	PFIZER	PFIZER	PFIZER	Homologous	Pfizer_Pfizer	0	164	5	15	1	0	1	0	1	1	0	0	0	2	456.15	360.07	-96.08	6.12282	5.8863	-0.236523	0.789368
46	Complete	1	1	Elderly	76	2	0	0	0	0	0	0	0	0	0	0	0	0	0	0	PFIZER	PFIZER	PFIZER	Homologous	Pfizer_Pfizer	0	184	6	14	1	0	1	0	1	0	0	0	0	1	61	397.03	336.03	4.11087	5.98401	1.87314	6.50869
47	Complete	1	1	Elderly	68	2	0	0	0	0	0	0	0	0	0	0	0	0	0	0	SINOPHARM	SINOPHARM	PFIZER	Heterologous	Sinopharm_Pfizer	1	241	8	14	1	0	1	0	1	1	1	0	0	3	12.33	471.17	458.84	2.51204	6.15522	3.64318	38.2133
48	Complete	1	1	Elderly	63	2	0	0	0	0	0	0	0	0	0	0	1	1	1	0	PFIZER	PFIZER	PFIZER	Homologous	Pfizer_Pfizer	0	162	5	14	1	0	1	0	1	0	0	0	0	1	119.46	422.67	303.21	4.78298	6.04659	1.26361	3.53817
49	Complete	1	1	Elderly	69	2	1	0	0	0	0	0	0	0	0	0	0	0	0	0	PFIZER	PFIZER	PFIZER	Homologous	Pfizer_Pfizer	0	183	6	17	0	0	0	0	0	0	0	0	0	0	417.68	348.78	-68.9	6.03472	5.85444	-0.180274	0.835041
50	Complete	1	1	Elderly	60	2	0	0	0	0	0	0	0	0	0	0	0	0	0	1	PFIZER	PFIZER	PFIZER	Homologous	Pfizer_Pfizer	0	152	5	14	1	0	1	0	1	1	1	0	0	3	528.39	545.39	17	6.26983	6.3015	0.0316665	1.03217
51	Complete	1	1	Elderly	69	2	1	1	0	0	0	0	0	0	0	0	1	1	2	0	PFIZER	PFIZER	PFIZER	Homologous	Pfizer_Pfizer	0	185	6	15	0	0	0	0	0	0	0	0	0	0	93.05	332.14	239.09	4.53314	5.80556	1.27242	3.56948
52	Complete	1	1	Elderly	66	2	0	0	0	0	0	0	0	0	0	0	0	0	0	0	PFIZER	PFIZER	PFIZER	Homologous	Pfizer_Pfizer	0	177	5	18	1	0	1	0	1	0	0	0	0	1	23.45	416.79	393.34	3.15487	6.03258	2.87771	17.7736
53	Complete	1	1	Elderly	66	2	1	0	0	0	0	0	0	0	0	0	1	1	1	0	PFIZER	PFIZER	PFIZER	Homologous	Pfizer_Pfizer	0	156	5	14	0	0	0	0	0	0	0	0	0	0	32.2	380.86	348.66	3.47197	5.94243	2.47047	11.828
54	Complete	1	1	Elderly	64	2	1	0	0	1	0	0	0	0	0	0	0	1	1	1	PFIZER	PFIZER	PFIZER	Homologous	Pfizer_Pfizer	0	163	5	14	1	0	1	0	1	0	0	0	0	1	516.61	475.47	-41.14	6.24729	6.1643	-0.0829844	0.920365
55	Complete	1	1	Elderly	96	2	0	1	0	0	0	0	0	0	0	0	0	1	1	0	PFIZER	PFIZER	PFIZER	Homologous	Pfizer_Pfizer	0	209	6	14	0	0	0	0	0	0	0	0	0	0	107.22	441.33	334.11	4.67488	6.08979	1.41491	4.11612
56	Complete	1	1	Elderly	70	2	1	0	0	0	0	0	0	0	0	0	1	1	1	0	PFIZER	PFIZER	PFIZER	Homologous	Pfizer_Pfizer	0	177	5	14	1	0	1	0	1	0	0	0	0	1	76.65	465.59	388.94	4.33925	6.14331	1.80406	6.07423
58	Complete	1	1	Elderly	71	2	1	0	0	0	0	0	0	0	0	0	0	0	0	1	PFIZER	PFIZER	PFIZER	Homologous	Pfizer_Pfizer	0	195	6	14	1	0	1	0	1	1	0	0	0	2	41.81	446.74	404.93	3.73314	6.10198	2.36884	10.685
60	Complete	1	1	HCW	59	1	0	0	0	0	0	1	0	0	0	0	0	1	1	1	SINOPHARM	SINOPHARM	PFIZER	Heterologous	Sinopharm_Pfizer	1	235	7	15	1	0	1	0	1	1	1	0	1	4	0.84	464.47	463.63	-0.174353	6.1409	6.31525	552.94
61	Complete	1	1	HCW	64	2	0	0	0	0	0	0	0	0	0	0	0	0	0	1	SINOPHARM	SINOPHARM	PFIZER	Heterologous	Sinopharm_Pfizer	1	234	7	15	1	0	1	0	1	0	0	0	0	1	82.3	402.79	320.49	4.41037	5.99842	1.58804	4.89417
62	Complete	1	1	HCW	45	1	0	0	0	0	0	0	0	0	0	0	0	0	0	0	SINOPHARM	SINOPHARM	PFIZER	Heterologous	Sinopharm_Pfizer	1	234	7	14	1	0	1	0	1	0	0	0	0	1	14.4	530.12	515.72	2.66723	6.2731	3.60588	36.8139
63	Complete	1	1	HCW	35	1	0	0	0	0	0	0	0	0	0	0	0	0	0	1	SINOPHARM	SINOPHARM	PFIZER	Heterologous	Sinopharm_Pfizer	1	235	7	15	1	0	1	1	1	1	1	0	0	4	34.67	556.53	521.86	3.54587	6.32172	2.77585	16.0522
64	Complete	1	1	HCW	34	1	0	0	0	0	0	0	0	0	0	0	0	0	0	0	SINOPHARM	SINOPHARM	PFIZER	Heterologous	Sinopharm_Pfizer	1	235	7	15	1	0	1	0	1	1	1	0	1	4	10.42	593.54	583.12	2.34373	6.3861	4.04238	56.9616
65	Complete	1	1	HCW	40	1	0	1	0	0	0	0	0	0	0	0	0	1	1	0	SINOPHARM	SINOPHARM	PFIZER	Heterologous	Sinopharm_Pfizer	1	234	7	15	1	0	1	1	1	0	1	0	1	4	6.81	594.18	587.37	1.91839	6.38718	4.46879	87.2511
66	Complete	1	1	HCW	33	1	1	0	0	0	0	0	0	0	0	0	0	0	0	0	SINOPHARM	SINOPHARM	PFIZER	Heterologous	Sinopharm_Pfizer	1	185	6	15	0	0	0	0	0	0	0	0	0	0	7.34	569.24	561.9	1.99334	6.3443	4.35096	77.5531
67	Complete	1	1	HCW	47	1	1	0	0	0	0	0	0	0	0	0	0	0	0	0	SINOPHARM	SINOPHARM	PFIZER	Heterologous	Sinopharm_Pfizer	1	235	7	15	1	0	1	0	1	1	1	0	0	3	85.16	505.49	420.33	4.44453	6.22553	1.781	5.93577
68	Complete	1	1	HCW	61	2	1	0	0	0	0	0	0	0	0	0	0	0	0	0	SINOPHARM	SINOPHARM	PFIZER	Heterologous	Sinopharm_Pfizer	1	233	7	17	1	0	1	0	1	1	0	0	0	2	288.88	498.94	210.06	5.66601	6.21249	0.546474	1.72715
69	Complete	1	1	HCW	23	0	1	0	0	0	0	0	0	0	0	0	0	0	0	1	SINOPHARM	SINOPHARM	PFIZER	Heterologous	Sinopharm_Pfizer	1	236	7	15	1	0	1	1	1	1	1	0	1	5	40.77	549.68	508.91	3.70795	6.30934	2.60139	13.4825
70	Complete	1	1	HCW	28	0	0	0	0	0	0	0	0	0	0	0	0	0	0	0	SINOPHARM	SINOPHARM	PFIZER	Heterologous	Sinopharm_Pfizer	1	235	7	15	1	0	1	0	1	0	0	0	0	1	20.86	455.75	434.89	3.03783	6.12194	3.08411	21.848
71	Complete	1	1	HCW	50	1	1	0	0	0	0	0	0	0	0	0	0	0	0	0	SINOPHARM	SINOPHARM	PFIZER	Heterologous	Sinopharm_Pfizer	1	234	7	15	1	0	1	0	1	0	0	0	0	1	1.27	500.07	498.8	0.239017	6.21475	5.97573	393.756
72	Complete	1	1	HCW	38	1	1	0	0	0	0	0	0	0	0	0	0	0	0	0	SINOPHARM	SINOPHARM	PFIZER	Heterologous	Sinopharm_Pfizer	1	233	7	17	0	0	0	0	0	0	0	0	0	0	18.19	461.86	443.67	2.90087	6.13526	3.23439	25.3909
73	Complete	1	1	HCW	57	1	0	0	0	0	0	0	0	0	0	0	0	0	0	0	SINOPHARM	SINOPHARM	PFIZER	Heterologous	Sinopharm_Pfizer	1	194	6	14	1	0	1	0	1	0	0	0	0	1	202.78	521.11	318.33	5.31212	6.25596	0.94384	2.56983
74	Complete	1	1	HCW	38	1	0	0	0	0	0	0	0	0	0	0	0	0	0	0	SINOPHARM	SINOPHARM	PFIZER	Heterologous	Sinopharm_Pfizer	1	237	7	14	1	0	1	0	1	0	0	0	0	1	4.78	574.63	569.85	1.56444	6.35373	4.78929	120.215
75	Complete	1	1	HCW	48	1	0	0	0	0	0	0	0	0	0	0	0	0	0	0	SINOPHARM	SINOPHARM	PFIZER	Heterologous	Sinopharm_Pfizer	1	233	7	15	1	0	1	0	1	0	1	0	0	2	12.8	563.94	551.14	2.54945	6.33495	3.7855	44.0578
76	Complete	1	1	HCW	63	2	1	0	0	0	0	0	0	0	1	0	0	1	1	0	SINOPHARM	SINOPHARM	PFIZER	Heterologous	Sinopharm_Pfizer	1	215	7	15	0	0	0	0	0	0	0	0	0	0	0.41	142.11	141.7	-0.891598	4.9566	5.8482	346.61
77	Complete	1	1	HCW	59	1	1	0	0	0	0	0	0	0	0	0	0	0	0	0	SINOPHARM	SINOPHARM	PFIZER	Heterologous	Sinopharm_Pfizer	1	227	7	16	1	0	1	0	1	0	0	0	0	1	10	498.55	488.55	2.30259	6.2117	3.90912	49.855
78	Complete	1	1	HCW	43	1	0	0	0	0	0	0	0	0	0	0	0	0	0	1	SINOPHARM	SINOPHARM	PFIZER	Heterologous	Sinopharm_Pfizer	1	234	7	15	1	0	1	0	1	1	1	0	1	4	114.42	555.86	441.44	4.73988	6.32052	1.58064	4.85807
79	Complete	1	1	HCW	41	1	0	0	0	0	0	1	0	0	0	0	0	1	1	1	SINOPHARM	SINOPHARM	PFIZER	Heterologous	Sinopharm_Pfizer	1	233	7	15	1	0	1	0	1	0	0	0	0	1	40.37	466.48	426.11	3.69809	6.14522	2.44713	11.5551
80	Complete	1	1	HCW	43	1	0	0	0	0	0	0	0	0	0	0	0	0	0	0	SINOPHARM	SINOPHARM	PFIZER	Heterologous	Sinopharm_Pfizer	1	236	7	15	1	0	1	0	1	0	0	0	0	1	13.57	490.02	476.45	2.60786	6.19445	3.58658	36.1105
81	Complete	1	1	HCW	43	1	0	0	0	0	0	0	0	0	0	0	0	0	0	0	SINOPHARM	SINOPHARM	PFIZER	Heterologous	Sinopharm_Pfizer	1	216	7	17	1	0	1	1	1	1	1	0	0	4	1.69	473.3	471.61	0.524729	6.15973	5.635	280.059
82	Complete	1	1	HCW	52	1	1	0	0	0	0	0	0	0	0	0	0	0	0	0	SINOPHARM	SINOPHARM	PFIZER	Heterologous	Sinopharm_Pfizer	1	234	7	15	1	0	1	0	1	0	0	0	0	1	3.55	525.17	521.62	1.26695	6.26372	4.99677	147.935
83	Complete	1	1	HCW	27	0	1	0	0	0	0	0	0	0	0	0	0	0	0	1	SINOPHARM	SINOPHARM	PFIZER	Heterologous	Sinopharm_Pfizer	1	229	7	15	1	0	1	0	1	0	0	0	0	1	21.23	545.5	524.27	3.05542	6.3017	3.24629	25.6948
84	Complete	1	1	HCW	42	1	0	0	0	0	0	0	0	0	0	0	0	0	0	0	SINOPHARM	SINOPHARM	PFIZER	Heterologous	Sinopharm_Pfizer	1	234	7	15	1	0	1	0	1	0	0	0	0	1	8.33	529.38	521.05	2.11986	6.27171	4.15184	63.551
85	Complete	1	1	HCW	60	2	1	0	0	0	1	0	0	0	0	0	0	1	1	1	SINOPHARM	SINOPHARM	PFIZER	Heterologous	Sinopharm_Pfizer	1	235	7	14	0	0	0	0	0	0	0	0	0	0	142.7	539.82	397.12	4.96074	6.29124	1.33049	3.7829
86	Complete	1	1	HCW	44	1	0	0	0	0	0	0	0	0	0	0	0	0	0	0	SINOPHARM	SINOPHARM	PFIZER	Heterologous	Sinopharm_Pfizer	1	235	7	14	1	0	1	0	1	0	0	0	0	1	17.4	484.67	467.27	2.85647	6.18347	3.327	27.8546
87	Complete	1	1	HCW	35	1	0	0	0	0	0	0	0	0	0	0	0	0	0	1	SINOPHARM	SINOPHARM	PFIZER	Heterologous	Sinopharm_Pfizer	1	235	7	15	1	0	1	1	1	1	0	0	1	4	70.92	579.78	508.86	4.26155	6.36265	2.1011	8.17513
88	Complete	1	1	HCW	58	1	0	0	0	0	0	0	0	1	0	0	0	1	1	0	SINOPHARM	SINOPHARM	PFIZER	Heterologous	Sinopharm_Pfizer	1	234	7	15	1	0	1	0	1	0	0	0	0	1	40.89	514.24	473.35	3.71089	6.24269	2.5318	12.5762
89	Complete	1	1	HCW	36	1	0	0	0	0	0	0	0	0	0	0	0	0	0	0	SINOPHARM	SINOPHARM	PFIZER	Heterologous	Sinopharm_Pfizer	1	234	7	14	1	0	1	0	1	1	0	0	0	2	16.77	592.31	575.54	2.81959	6.38403	3.56444	35.3196
90	Complete	1	1	HCW	38	1	0	0	0	0	1	0	0	0	0	0	0	1	1	1	SINOPHARM	SINOPHARM	PFIZER	Heterologous	Sinopharm_Pfizer	1	235	7	15	1	0	1	0	1	1	1	0	1	4	162.41	574.64	412.23	5.09012	6.35374	1.26362	3.53821
91	Complete	1	1	HCW	57	1	1	0	0	0	0	0	0	0	0	0	0	0	0	1	SINOPHARM	SINOPHARM	PFIZER	Heterologous	Sinopharm_Pfizer	1	233	7	15	1	0	1	0	1	0	0	0	0	1	40.69	539.74	499.05	3.70598	6.29109	2.58511	13.2647
92	Complete	1	1	HCW	51	1	0	0	0	0	0	0	0	0	0	0	0	0	0	0	SINOPHARM	SINOPHARM	PFIZER	Heterologous	Sinopharm_Pfizer	1	234	7	22	1	0	1	0	1	0	0	0	0	1	23.02	508.9	485.88	3.13636	6.23225	3.09589	22.1069
93	Complete	1	1	HCW	42	1	1	0	0	0	0	0	0	0	0	0	0	0	0	0	SINOPHARM	SINOPHARM	PFIZER	Heterologous	Sinopharm_Pfizer	1	235	7	15	1	0	1	0	1	0	1	1	0	3	55.01	550.15	495.14	4.00751	6.31019	2.30268	10.0009
94	Complete	1	1	HCW	60	2	0	0	0	0	0	0	0	0	0	0	0	0	0	1	SINOPHARM	SINOPHARM	PFIZER	Heterologous	Sinopharm_Pfizer	1	221	7	15	0	0	0	0	0	0	0	0	0	0	308.71	597.31	288.6	5.7324	6.39244	0.660034	1.93486
95	Complete	1	1	HCW	49	1	1	0	0	0	0	0	0	0	0	0	0	0	0	0	SINOPHARM	SINOPHARM	PFIZER	Heterologous	Sinopharm_Pfizer	1	235	7	15	1	0	1	0	1	1	1	0	1	4	8.17	558.52	550.35	2.10047	6.32529	4.22482	68.3623
96	Complete	1	1	HCW	35	1	0	0	0	0	0	0	0	0	0	0	0	0	0	1	SINOPHARM	SINOPHARM	PFIZER	Heterologous	Sinopharm_Pfizer	1	236	7	14	0	0	0	0	0	0	0	0	0	0	8.34	500.53	492.19	2.12106	6.21567	4.0946	60.0156
97	Complete	1	1	HCW	64	2	0	1	0	0	0	0	0	0	0	0	0	1	1	0	SINOPHARM	SINOPHARM	PFIZER	Heterologous	Sinopharm_Pfizer	1	234	7	15	1	0	1	0	1	0	1	0	0	2	1.1	437.85	436.75	0.0953102	6.08188	5.98657	398.045
98	Complete	1	1	HCW	55	1	0	0	0	0	0	0	0	0	0	0	0	0	0	0	SINOPHARM	SINOPHARM	PFIZER	Heterologous	Sinopharm_Pfizer	1	234	7	14	1	0	1	0	1	0	1	1	0	3	7.22	497.91	490.69	1.97685	6.21042	4.23356	68.9626
99	Complete	1	1	HCW	59	1	0	0	0	0	0	0	0	0	0	0	0	0	0	0	SINOPHARM	SINOPHARM	PFIZER	Heterologous	Sinopharm_Pfizer	1	234	7	15	1	0	1	0	1	0	0	0	0	1	1.08	523.25	522.17	0.076961	6.26006	6.1831	484.491
100	Complete	1	1	HCW	31	1	1	0	0	0	0	1	0	0	0	0	0	1	1	0	SINOPHARM	SINOPHARM	PFIZER	Heterologous	Sinopharm_Pfizer	1	236	7	14	1	0	1	0	1	1	1	0	0	3	3.7	429.96	426.26	1.30833	6.06369	4.75536	116.205
101	Complete	1	1	HCW	54	1	1	0	0	0	0	1	0	0	0	0	0	1	1	0	SINOPHARM	SINOPHARM	PFIZER	Heterologous	Sinopharm_Pfizer	1	233	7	15	1	0	1	0	0	1	0	0	1	2	11.26	535.36	524.1	2.42126	6.28294	3.86168	47.5453
102	Complete	1	1	HCW	36	1	1	0	0	0	0	0	0	0	0	0	0	0	0	1	SINOPHARM	SINOPHARM	PFIZER	Heterologous	Sinopharm_Pfizer	1	193	6	14	1	0	1	0	1	0	1	0	0	2	15.91	603.81	587.9	2.76695	6.40326	3.63631	37.9516
103	Complete	1	1	HCW	42	1	0	0	0	0	0	0	0	0	0	0	0	0	0	0	SINOPHARM	SINOPHARM	PFIZER	Heterologous	Sinopharm_Pfizer	1	233	7	15	1	0	1	0	1	1	0	0	0	2	190.01	547.17	357.16	5.24708	6.30476	1.05768	2.87969
104	Complete	1	1	HCW	29	0	0	0	0	0	0	0	0	0	0	0	0	0	0	1	SINOPHARM	SINOPHARM	PFIZER	Heterologous	Sinopharm_Pfizer	1	234	7	15	1	0	1	0	1	1	0	0	0	2	77.82	535.94	458.12	4.3544	6.28402	1.92962	6.88692
105	Complete	1	1	HCW	49	1	0	0	0	0	0	0	0	0	0	0	0	0	0	1	SINOPHARM	SINOPHARM	PFIZER	Heterologous	Sinopharm_Pfizer	1	233	7	15	1	0	1	0	1	0	1	0	0	2	66.69	494.59	427.9	4.20006	6.20373	2.00367	7.41625
106	Complete	1	1	HCW	53	1	0	0	0	0	0	0	0	0	0	0	0	0	0	0	SINOPHARM	SINOPHARM	PFIZER	Heterologous	Sinopharm_Pfizer	1	235	7	15	1	0	1	1	1	1	1	0	1	5	151.27	550.29	399.02	5.01907	6.31045	1.29138	3.6378
107	Complete	1	1	HCW	45	1	0	0	0	0	0	0	0	0	0	0	0	0	0	0	SINOPHARM	SINOPHARM	PFIZER	Heterologous	Sinopharm_Pfizer	1	234	7	15	1	0	1	0	1	1	1	1	0	4	5.42	507.9	502.48	1.6901	6.23028	4.54019	93.7085
108	Complete	1	1	HCW	56	1	1	0	0	0	0	0	0	0	0	0	0	0	0	0	SINOPHARM	SINOPHARM	PFIZER	Heterologous	Sinopharm_Pfizer	1	235	7	15	1	0	1	0	1	1	1	0	1	4	5.27	470.17	464.9	1.66203	6.15309	4.49106	89.2163
109	Complete	1	1	HCW	35	1	1	0	0	0	0	0	0	0	0	0	0	0	0	0	SINOPHARM	SINOPHARM	PFIZER	Heterologous	Sinopharm_Pfizer	1	222	7	15	1	0	1	0	1	0	0	0	0	1	11.2	573.12	561.92	2.41591	6.3511	3.93518	51.1714
110	Complete	1	1	HCW	55	1	0	0	0	0	0	0	0	0	0	0	0	0	0	0	SINOPHARM	SINOPHARM	PFIZER	Heterologous	Sinopharm_Pfizer	1	235	7	14	1	0	1	0	1	0	0	0	0	1	7.06	519.45	512.39	1.95445	6.25277	4.29833	73.5765
111	Complete	1	1	HCW	34	1	0	0	0	0	0	0	0	0	0	0	0	0	0	1	SINOPHARM	SINOPHARM	PFIZER	Heterologous	Sinopharm_Pfizer	1	235	7	15	1	0	1	1	0	1	1	1	0	4	76.69	616.59	539.9	4.33977	6.4242	2.08443	8.04003
113	Complete	1	1	HCW	48	1	1	0	0	0	0	0	0	0	0	0	0	0	0	0	SINOPHARM	SINOPHARM	PFIZER	Heterologous	Sinopharm_Pfizer	1	234	7	15	0	0	0	0	0	0	0	0	0	0	7.92	558.7	550.78	2.06939	6.32561	4.25622	70.5429
114	Complete	1	1	HCW	30	1	1	0	0	0	0	0	0	0	0	0	0	0	0	0	SINOPHARM	SINOPHARM	PFIZER	Heterologous	Sinopharm_Pfizer	1	235	7	15	1	0	1	0	1	0	0	0	0	1	2.65	574.93	572.28	0.97456	6.35425	5.37969	216.955
115	Complete	1	1	HCW	44	1	1	0	0	0	0	0	0	0	0	0	0	0	0	0	SINOPHARM	SINOPHARM	PFIZER	Heterologous	Sinopharm_Pfizer	1	236	7	14	1	0	1	1	1	0	1	0	0	3	54.8	532.63	477.83	4.00369	6.27783	2.27414	9.71953
116	Complete	1	1	HCW	40	1	1	0	0	0	0	0	0	0	0	0	0	0	0	1	SINOPHARM	SINOPHARM	PFIZER	Heterologous	Sinopharm_Pfizer	1	224	7	14	1	0	1	1	1	1	1	0	1	5	60.46	503.29	442.83	4.10198	6.22117	2.11918	8.32435
117	Complete	1	1	HCW	60	2	0	0	0	0	0	0	0	0	0	0	0	0	0	1	SINOPHARM	SINOPHARM	PFIZER	Heterologous	Sinopharm_Pfizer	1	235	7	15	1	0	1	0	1	1	0	0	0	2	218.98	552.22	333.24	5.38898	6.31395	0.924966	2.52178
118	Complete	1	1	HCW	56	1	1	0	0	0	0	0	0	0	0	0	0	0	0	1	SINOPHARM	SINOPHARM	PFIZER	Heterologous	Sinopharm_Pfizer	1	233	7	15	1	0	1	0	1	0	0	0	0	1	164.73	564.94	400.21	5.10431	6.33672	1.23241	3.42949
119	Complete	1	1	HCW	29	0	0	0	0	0	0	0	0	0	0	0	0	0	0	0	SINOPHARM	SINOPHARM	PFIZER	Heterologous	Sinopharm_Pfizer	1	234	7	15	1	0	1	1	1	1	1	1	0	5	20.32	536.02	515.7	3.01161	6.28417	3.27257	26.3789
120	Complete	1	1	HCW	45	1	0	0	0	0	0	0	0	0	0	0	0	0	0	0	SINOPHARM	SINOPHARM	PFIZER	Heterologous	Sinopharm_Pfizer	1	235	7	15	1	0	1	0	1	0	0	1	0	2	24.77	588.97	564.2	3.20963	6.37838	3.16874	23.7776
121	Complete	1	1	HCW	47	1	0	0	0	0	0	0	0	0	0	0	0	0	0	0	SINOPHARM	SINOPHARM	PFIZER	Heterologous	Sinopharm_Pfizer	1	234	7	15	1	0	1	0	1	0	0	0	0	1	31.83	467.36	435.53	3.46041	6.1471	2.68669	14.683
122	Complete	1	1	HCW	29	0	0	0	0	0	0	0	0	0	0	0	0	0	0	0	SINOPHARM	SINOPHARM	PFIZER	Heterologous	Sinopharm_Pfizer	1	234	7	15	1	0	1	0	1	1	1	1	0	4	10.67	559.04	548.37	2.36744	6.32622	3.95878	52.3936
123	Complete	1	1	HCW	27	0	0	0	0	0	0	0	0	0	0	0	0	0	0	0	SINOPHARM	SINOPHARM	PFIZER	Heterologous	Sinopharm_Pfizer	1	240	8	15	1	0	1	1	1	1	0	0	1	4	3.14	557.71	554.57	1.14422	6.32384	5.17962	177.615
124	Complete	1	1	HCW	43	1	1	0	0	0	0	0	0	0	0	0	0	0	0	0	SINOPHARM	SINOPHARM	PFIZER	Heterologous	Sinopharm_Pfizer	1	234	7	15	1	0	1	0	1	1	0	1	0	3	25.35	449.39	424.04	3.23278	6.10789	2.87511	17.7274
125	Complete	1	1	HCW	25	0	0	0	0	0	0	0	0	0	0	0	0	0	0	1	SINOPHARM	SINOPHARM	PFIZER	Heterologous	Sinopharm_Pfizer	1	235	7	16	1	0	1	0	1	0	1	0	0	2	5.03	475.01	469.98	1.61542	6.16334	4.54792	94.4354
126	Complete	1	1	HCW	29	0	0	0	0	0	0	0	0	0	0	0	0	0	0	0	SINOPHARM	SINOPHARM	PFIZER	Heterologous	Sinopharm_Pfizer	1	233	7	17	1	0	1	1	1	1	0	0	1	4	10.23	571.41	561.18	2.32532	6.34811	4.02278	55.8563
127	Complete	1	1	HCW	45	1	0	0	0	0	0	0	0	0	0	0	0	0	0	0	SINOPHARM	SINOPHARM	PFIZER	Heterologous	Sinopharm_Pfizer	1	234	7	14	1	0	1	0	1	1	0	1	1	4	4.42	426.28	421.86	1.48614	6.0551	4.56896	96.4434
128	Complete	1	1	HCW	33	1	0	0	0	0	0	0	0	0	0	0	0	0	0	0	SINOPHARM	SINOPHARM	PFIZER	Heterologous	Sinopharm_Pfizer	1	215	7	15	1	0	1	1	1	1	0	0	0	3	14.02	472.35	458.33	2.64048	6.15772	3.51724	33.6912
129	Complete	1	1	HCW	65	2	1	0	0	1	0	0	0	0	0	0	0	1	1	0	SINOPHARM	SINOPHARM	PFIZER	Heterologous	Sinopharm_Pfizer	1	235	7	14	1	0	1	1	0	0	0	0	0	1	32.1	564.66	532.56	3.46886	6.33622	2.86737	17.5907
130	Complete	1	1	HCW	34	1	1	0	0	0	0	0	0	0	0	0	0	0	0	0	SINOPHARM	SINOPHARM	PFIZER	Heterologous	Sinopharm_Pfizer	1	235	7	15	1	0	1	0	1	0	0	1	0	2	16	540.13	524.13	2.77259	6.29181	3.51922	33.7581
131	Complete	1	1	HCW	58	1	1	0	0	0	0	0	0	0	0	0	0	0	0	0	SINOPHARM	SINOPHARM	PFIZER	Heterologous	Sinopharm_Pfizer	1	235	7	15	0	0	0	0	0	0	0	0	0	0	1.42	457.92	456.5	0.350657	6.12669	5.77604	322.479
132	Complete	1	1	HCW	41	1	1	0	0	0	0	0	0	0	0	0	0	0	0	1	SINOPHARM	SINOPHARM	PFIZER	Heterologous	Sinopharm_Pfizer	1	235	7	16	1	0	1	0	1	1	0	0	0	2	112.71	604.21	491.5	4.72482	6.40392	1.6791	5.36075
133	Complete	1	1	HCW	32	1	0	0	0	0	0	0	0	0	0	0	0	0	0	0	SINOPHARM	SINOPHARM	PFIZER	Heterologous	Sinopharm_Pfizer	1	234	7	15	1	0	1	0	1	1	1	0	1	4	30.16	560.75	530.59	3.40652	6.32928	2.92276	18.5925
134	Complete	1	1	HCW	44	1	1	0	0	0	0	0	0	0	0	0	0	0	0	0	SINOPHARM	SINOPHARM	PFIZER	Heterologous	Sinopharm_Pfizer	1	235	7	16	1	0	1	1	1	1	0	0	0	3	2.69	494.23	491.54	0.989541	6.203	5.21346	183.729
135	Complete	1	1	HCW	35	1	1	0	0	0	0	0	0	0	0	0	0	0	0	0	SINOPHARM	SINOPHARM	PFIZER	Heterologous	Sinopharm_Pfizer	1	235	7	15	1	0	1	0	1	0	0	0	0	1	7.02	510.44	503.42	1.94876	6.23527	4.28651	72.7123
136	Complete	1	1	HCW	39	1	1	0	0	0	0	0	0	0	0	0	0	0	0	1	SINOPHARM	SINOPHARM	PFIZER	Heterologous	Sinopharm_Pfizer	1	235	7	15	1	0	1	1	0	1	1	0	1	4	325.19	593.74	268.55	5.78441	6.38644	0.602032	1.82582
137	Complete	1	1	HCW	33	1	1	0	0	0	0	0	0	0	0	0	0	0	0	0	SINOPHARM	SINOPHARM	PFIZER	Heterologous	Sinopharm_Pfizer	1	235	7	14	1	0	1	1	1	0	0	0	0	2	7.89	524.31	516.42	2.0656	6.26208	4.19649	66.4525
138	Complete	1	1	HCW	28	0	0	0	0	0	0	0	0	0	0	0	0	0	0	0	SINOPHARM	SINOPHARM	PFIZER	Heterologous	Sinopharm_Pfizer	1	235	7	14	1	0	1	1	1	0	1	0	0	3	3.79	515.97	512.18	1.33237	6.24605	4.91368	136.14
139	Complete	1	1	HCW	32	1	0	0	0	0	0	0	0	0	0	0	0	0	0	0	SINOPHARM	SINOPHARM	PFIZER	Heterologous	Sinopharm_Pfizer	1	234	7	15	1	0	1	0	1	0	0	0	0	1	12.14	557.9	545.76	2.49651	6.32418	3.82767	45.9555
140	Complete	1	1	HCW	37	1	0	0	0	0	0	0	0	0	0	0	0	0	0	1	SINOPHARM	SINOPHARM	PFIZER	Heterologous	Sinopharm_Pfizer	1	216	7	14	1	0	1	0	1	0	0	0	0	1	26.01	470.36	444.35	3.25848	6.1535	2.89502	18.0838
141	Complete	1	1	HCW	33	1	0	0	0	0	0	0	0	0	0	0	0	0	0	1	SINOPHARM	SINOPHARM	PFIZER	Heterologous	Sinopharm_Pfizer	1	235	7	18	1	0	1	0	1	1	1	0	1	4	36.95	471.61	434.66	3.60957	6.15615	2.54659	12.7635
142	Complete	1	1	HCW	48	1	1	0	0	0	0	0	0	0	0	0	0	0	0	1	SINOPHARM	SINOPHARM	PFIZER	Heterologous	Sinopharm_Pfizer	1	235	7	17	1	0	1	0	1	1	0	0	0	2	156.92	549.71	392.79	5.05574	6.30939	1.25365	3.50312
143	Complete	1	1	HCW	21	0	0	0	0	0	0	0	0	0	0	0	0	0	0	1	SINOPHARM	SINOPHARM	PFIZER	Heterologous	Sinopharm_Pfizer	1	235	7	15	1	0	1	0	0	0	0	1	0	1	98.56	553.61	455.05	4.59067	6.31646	1.72579	5.61698
144	Complete	1	1	HCW	29	0	0	0	0	0	0	0	0	0	0	0	0	0	0	0	SINOPHARM	SINOPHARM	PFIZER	Heterologous	Sinopharm_Pfizer	1	248	8	15	1	0	1	0	0	0	0	0	1	1	24.11	526.31	502.2	3.18263	6.26589	3.08326	21.8295
145	Complete	1	1	HCW	63	2	0	0	0	0	0	0	0	0	0	0	1	1	1	0	SINOPHARM	SINOPHARM	PFIZER	Heterologous	Sinopharm_Pfizer	1	233	7	15	1	0	1	0	1	0	0	0	0	1	3.27	498.11	494.84	1.18479	6.21082	5.02603	152.327
146	Complete	1	1	HCW	51	1	0	0	0	0	0	0	0	0	0	0	0	0	0	0	SINOPHARM	SINOPHARM	PFIZER	Heterologous	Sinopharm_Pfizer	1	234	7	15	1	0	1	0	1	0	1	0	0	2	67.26	413.2	345.94	4.20857	6.02393	1.81537	6.14332
147	Complete	1	1	HCW	29	0	1	0	0	0	0	0	0	0	0	0	0	0	0	0	SINOPHARM	SINOPHARM	PFIZER	Heterologous	Sinopharm_Pfizer	1	236	7	14	1	0	1	0	1	0	0	0	0	1	4.46	535.75	531.29	1.49515	6.28367	4.78852	120.123
148	Complete	1	1	HCW	61	2	0	0	0	0	0	1	0	0	0	0	0	1	1	0	SINOPHARM	SINOPHARM	PFIZER	Heterologous	Sinopharm_Pfizer	1	234	7	15	1	0	1	0	1	0	1	0	1	3	3.31	467.72	464.41	1.19695	6.14787	4.95092	141.305
149	Complete	1	1	HCW	64	2	0	0	0	0	0	0	0	0	0	0	0	0	0	0	SINOPHARM	SINOPHARM	PFIZER	Heterologous	Sinopharm_Pfizer	1	234	7	19	1	0	1	0	1	1	0	0	0	2	7.45	442.39	434.94	2.00821	6.09219	4.08398	59.3812
150	Complete	1	1	HCW	49	1	0	0	0	0	0	0	0	0	0	0	0	0	0	1	SINOPHARM	SINOPHARM	PFIZER	Heterologous	Sinopharm_Pfizer	1	235	7	15	1	0	1	0	1	0	0	1	0	2	9.86	434.96	425.1	2.28849	6.07525	3.78677	44.1136
151	Complete	1	1	HCW	33	1	1	1	0	0	0	0	0	0	0	0	0	1	1	0	SINOPHARM	SINOPHARM	PFIZER	Heterologous	Sinopharm_Pfizer	1	232	7	15	0	0	0	0	0	0	0	0	0	0	2.99	528.46	525.47	1.09527	6.26997	5.17469	176.742
152	Complete	1	1	HCW	33	1	0	0	0	0	0	0	0	0	0	0	0	0	0	0	SINOPHARM	SINOPHARM	PFIZER	Heterologous	Sinopharm_Pfizer	1	234	7	14	1	0	1	0	1	1	0	1	1	4	4.43	497.75	493.32	1.4884	6.2101	4.7217	112.359
153	Complete	1	1	HCW	63	2	0	0	0	0	0	0	0	0	0	0	1	1	1	0	SINOPHARM	SINOPHARM	PFIZER	Heterologous	Sinopharm_Pfizer	1	234	7	15	1	0	1	0	1	0	0	1	0	2	53.18	554.68	501.5	3.97368	6.31839	2.34471	10.4302
154	Complete	1	1	HCW	36	1	0	0	0	0	0	0	0	0	0	0	0	0	0	0	SINOPHARM	SINOPHARM	PFIZER	Heterologous	Sinopharm_Pfizer	1	265	8	14	1	0	1	1	1	1	1	0	1	5	62.21	455.62	393.41	4.13052	6.12166	1.99114	7.3239
155	Complete	1	1	HCW	30	1	0	0	0	0	0	0	0	0	0	0	0	0	0	0	SINOPHARM	SINOPHARM	PFIZER	Heterologous	Sinopharm_Pfizer	1	234	7	15	1	0	1	0	1	0	0	1	0	2	8.33	581.32	572.99	2.11986	6.3653	4.24544	69.7863
156	Complete	1	1	HCW	50	1	0	0	0	0	0	0	0	0	0	0	0	0	0	0	SINOPHARM	SINOPHARM	PFIZER	Heterologous	Sinopharm_Pfizer	1	235	7	16	1	0	1	0	0	1	1	0	1	3	4.88	508.29	503.41	1.58515	6.23105	4.64591	104.158
157	Complete	1	1	HCW	32	1	1	0	0	0	0	0	0	0	0	0	0	0	0	0	SINOPHARM	SINOPHARM	PFIZER	Heterologous	Sinopharm_Pfizer	1	246	8	15	1	0	1	0	1	0	0	0	0	1	141.58	536.82	395.24	4.95286	6.28566	1.3328	3.79164
158	Complete	1	1	HCW	36	1	1	0	0	0	0	0	0	0	0	0	0	0	0	0	SINOPHARM	SINOPHARM	PFIZER	Heterologous	Sinopharm_Pfizer	1	234	7	15	0	0	0	0	0	0	0	0	0	0	9.05	534.89	525.84	2.20276	6.28206	4.0793	59.1039
159	Complete	1	1	HCW	60	2	1	0	0	0	0	0	0	0	0	0	0	0	0	0	SINOPHARM	SINOPHARM	PFIZER	Heterologous	Sinopharm_Pfizer	1	235	7	14	1	0	1	0	0	0	0	0	1	1	10.8	537.42	526.62	2.37955	6.28678	3.90723	49.7611
160	Complete	1	1	HCW	37	1	0	0	0	0	0	0	0	0	0	0	0	0	0	1	SINOPHARM	SINOPHARM	PFIZER	Heterologous	Sinopharm_Pfizer	1	215	7	15	1	0	1	0	1	1	1	0	1	4	21.67	540.85	519.18	3.07593	6.29314	3.21721	24.9585
161	Complete	1	1	HCW	38	1	1	0	0	0	0	0	0	0	0	0	0	0	0	0	SINOPHARM	SINOPHARM	PFIZER	Heterologous	Sinopharm_Pfizer	1	235	7	14	1	0	1	1	1	1	1	0	0	4	130.25	375.76	245.51	4.86946	5.92895	1.05949	2.88491
162	Complete	1	1	HCW	47	1	1	0	0	0	0	0	0	0	0	0	0	0	0	0	SINOPHARM	SINOPHARM	PFIZER	Heterologous	Sinopharm_Pfizer	1	235	7	15	1	0	1	0	1	0	0	0	0	1	65.88	575.5	509.62	4.18783	6.35524	2.1674	8.73558
163	Complete	1	1	HCW	31	1	0	0	0	0	0	0	0	0	0	0	0	0	0	1	SINOPHARM	SINOPHARM	PFIZER	Heterologous	Sinopharm_Pfizer	1	237	7	14	1	0	1	1	1	1	1	0	0	4	156.46	598.94	442.48	5.0528	6.39516	1.34236	3.82807
164	Complete	1	1	HCW	66	2	1	0	0	1	0	0	0	0	0	0	0	1	1	1	SINOPHARM	SINOPHARM	PFIZER	Heterologous	Sinopharm_Pfizer	1	223	7	18	1	0	1	0	1	0	0	0	0	1	307.68	568.94	261.26	5.72906	6.34377	0.614715	1.84913
165	Complete	1	1	HCW	29	0	0	0	0	0	0	0	0	0	0	0	0	0	0	0	SINOPHARM	SINOPHARM	PFIZER	Heterologous	Sinopharm_Pfizer	1	236	7	14	1	0	1	0	1	0	0	0	0	1	0.67	446.8	446.13	-0.400478	6.10211	6.50259	666.866
166	Complete	1	1	HCW	35	1	0	0	0	0	0	0	0	0	0	0	0	0	0	0	SINOPHARM	SINOPHARM	PFIZER	Heterologous	Sinopharm_Pfizer	1	234	7	15	1	0	1	0	1	1	1	0	0	3	14.89	504.33	489.44	2.70069	6.22323	3.52254	33.8704
167	Complete	1	1	HCW	57	1	1	0	0	0	0	0	0	0	0	0	0	0	0	1	SINOPHARM	SINOPHARM	PFIZER	Heterologous	Sinopharm_Pfizer	1	235	7	15	1	0	1	0	1	1	0	0	0	2	74.08	555.92	481.84	4.30515	6.32062	2.01548	7.50432
168	Complete	1	1	HCW	38	1	0	0	0	0	0	0	0	0	0	0	0	0	0	1	SINOPHARM	SINOPHARM	PFIZER	Heterologous	Sinopharm_Pfizer	1	234	7	14	1	0	1	0	1	0	1	1	0	3	88.58	567.1	478.52	4.48391	6.34054	1.85663	6.40212
169	Complete	1	1	HCW	58	1	0	0	0	0	0	0	0	0	0	0	0	0	0	0	SINOPHARM	SINOPHARM	PFIZER	Heterologous	Sinopharm_Pfizer	1	235	7	14	1	0	1	0	1	1	1	0	0	3	5.38	451.23	445.85	1.68269	6.11198	4.42929	83.8717
170	Complete	1	1	HCW	33	1	1	0	0	0	0	0	0	0	0	0	0	0	0	0	SINOPHARM	SINOPHARM	PFIZER	Heterologous	Sinopharm_Pfizer	1	235	7	15	0	0	0	0	0	0	0	0	0	0	14.86	532.24	517.38	2.69867	6.27709	3.57842	35.817
171	Complete	1	1	HCW	54	1	1	0	0	0	1	0	0	0	0	0	0	1	1	0	SINOPHARM	SINOPHARM	PFIZER	Heterologous	Sinopharm_Pfizer	1	233	7	16	1	0	1	0	1	0	0	1	0	2	1.42	490.93	489.51	0.350657	6.1963	5.84564	345.725
172	Complete	1	1	HCW	59	1	1	0	0	0	0	0	0	0	0	0	0	0	0	0	SINOPHARM	SINOPHARM	PFIZER	Heterologous	Sinopharm_Pfizer	1	234	7	17	1	0	1	0	1	1	1	1	0	4	2.12	469.33	467.21	0.751416	6.15131	5.39989	221.382
173	Complete	1	1	HCW	25	0	0	0	0	0	0	0	0	0	0	0	0	0	0	0	SINOPHARM	SINOPHARM	PFIZER	Heterologous	Sinopharm_Pfizer	1	236	7	15	1	0	1	0	1	1	0	0	0	2	13.63	573.94	560.31	2.61227	6.35252	3.74025	42.1086
174	Complete	1	1	HCW	41	1	1	0	0	0	0	0	0	0	0	0	0	0	0	0	SINOPHARM	SINOPHARM	PFIZER	Heterologous	Sinopharm_Pfizer	1	233	7	18	1	0	1	1	1	1	0	0	0	3	1.93	530.23	528.3	0.65752	6.27331	5.61579	274.731
175	Complete	1	1	HCW	41	1	0	0	0	0	0	0	0	0	0	0	0	0	0	0	SINOPHARM	SINOPHARM	PFIZER	Heterologous	Sinopharm_Pfizer	1	235	7	15	1	0	1	0	1	1	0	0	1	3	11.98	544.59	532.61	2.48324	6.30003	3.81679	45.4583
176	Complete	1	1	HCW	33	1	0	0	0	0	0	0	0	0	0	0	0	0	0	0	SINOPHARM	SINOPHARM	PFIZER	Heterologous	Sinopharm_Pfizer	1	233	7	15	1	0	1	0	1	0	0	1	0	2	3.68	539.7	536.02	1.30291	6.29101	4.9881	146.658
177	Complete	1	1	HCW	49	1	0	0	0	0	0	0	0	0	0	0	0	0	0	0	SINOPHARM	SINOPHARM	PFIZER	Heterologous	Sinopharm_Pfizer	1	225	7	14	1	0	1	0	1	0	0	0	0	1	2.62	390.84	388.22	0.963174	5.9683	5.00512	149.176
178	Complete	1	1	HCW	35	1	1	0	0	0	0	0	0	0	0	0	0	0	0	1	SINOPHARM	SINOPHARM	PFIZER	Heterologous	Sinopharm_Pfizer	1	232	7	14	0	0	0	0	0	0	0	0	0	0	2.55	476.66	474.11	0.936093	6.1668	5.23071	186.925
179	Complete	1	1	HCW	43	1	0	0	0	0	0	0	0	0	0	0	0	0	0	0	SINOPHARM	SINOPHARM	PFIZER	Heterologous	Sinopharm_Pfizer	1	204	6	14	1	0	1	0	1	0	0	0	0	1	0.73	328.26	327.53	-0.314711	5.79381	6.10852	449.671
180	Complete	1	1	HCW	42	1	0	0	0	0	0	0	0	0	0	0	0	0	0	0	SINOPHARM	SINOPHARM	PFIZER	Heterologous	Sinopharm_Pfizer	1	225	7	14	1	0	1	0	1	0	0	1	0	2	56.04	481.03	424.99	4.02607	6.17593	2.14986	8.58369
181	Complete	1	1	HCW	36	1	1	0	0	0	0	0	0	0	0	0	0	0	0	0	SINOPHARM	SINOPHARM	PFIZER	Heterologous	Sinopharm_Pfizer	1	241	8	14	1	0	1	0	1	0	0	0	0	1	492.67	484.44	-8.23	6.19984	6.18299	-0.016846	0.983295
182	Complete	1	1	HCW	44	1	0	0	0	0	0	0	0	0	0	0	0	0	0	0	SINOPHARM	SINOPHARM	PFIZER	Heterologous	Sinopharm_Pfizer	1	197	6	20	1	0	1	0	1	0	0	0	0	1	8.57	427.56	418.99	2.14827	6.05809	3.90983	49.8903
183	Complete	1	1	HCW	62	2	0	0	0	0	0	0	0	0	0	0	0	0	0	1	SINOPHARM	SINOPHARM	PFIZER	Heterologous	Sinopharm_Pfizer	1	220	7	15	1	0	1	0	1	0	0	0	0	1	41.26	512.27	471.01	3.71989	6.23885	2.51896	12.4157
184	Complete	1	1	HCW	61	2	0	1	0	1	1	0	0	0	0	0	0	1	3	0	SINOPHARM	SINOPHARM	PFIZER	Heterologous	Sinopharm_Pfizer	1	199	6	14	1	0	1	0	1	0	0	0	0	1	67.22	476.05	408.83	4.20797	6.16552	1.95755	7.08197
185	Complete	1	1	HCW	59	1	0	0	0	0	0	0	0	0	0	1	0	1	1	0	SINOPHARM	SINOPHARM	PFIZER	Heterologous	Sinopharm_Pfizer	1	197	6	18	1	0	1	0	1	0	0	0	0	1	27.32	459.42	432.1	3.30762	6.12996	2.82235	16.8163
186	Complete	1	1	HCW	35	1	0	0	0	0	0	1	0	0	0	0	0	1	1	0	SINOPHARM	SINOPHARM	PFIZER	Heterologous	Sinopharm_Pfizer	1	195	6	19	1	0	1	0	1	0	1	0	0	2	71.85	415.99	344.14	4.27458	6.03066	1.75608	5.7897
187	Complete	1	1	HCW	54	1	0	1	0	0	0	0	0	0	0	0	0	1	1	0	SINOPHARM	SINOPHARM	PFIZER	Heterologous	Sinopharm_Pfizer	1	197	6	14	0	0	0	0	0	0	0	0	0	0	50.09	453.14	403.05	3.91382	6.1162	2.20238	9.04652
188	Complete	1	1	HCW	49	1	1	0	0	0	0	0	0	0	0	0	0	0	0	1	SINOPHARM	SINOPHARM	PFIZER	Heterologous	Sinopharm_Pfizer	1	225	7	14	1	0	1	0	1	0	0	0	0	1	226.03	523.25	297.22	5.42067	6.26006	0.839392	2.31496
189	Complete	1	1	HCW	53	1	0	0	0	0	0	0	0	0	0	0	0	0	0	0	SINOPHARM	SINOPHARM	PFIZER	Heterologous	Sinopharm_Pfizer	1	220	7	14	1	0	1	0	1	0	0	0	0	1	15.1	610.8	595.7	2.71469	6.41477	3.70007	40.4503
190	Complete	1	1	HCW	45	1	0	0	0	0	0	0	0	0	0	0	0	0	0	1	SINOPHARM	SINOPHARM	PFIZER	Heterologous	Sinopharm_Pfizer	1	197	6	14	1	0	1	0	1	1	0	1	0	3	26.54	605.57	579.03	3.27865	6.40617	3.12752	22.8173
191	Complete	1	1	HCW	41	1	0	0	0	0	0	0	0	0	0	0	0	0	0	1	SINOPHARM	SINOPHARM	PFIZER	Heterologous	Sinopharm_Pfizer	1	251	8	26	1	0	1	0	1	1	0	0	1	3	140.16	537.73	397.57	4.94278	6.28736	1.34457	3.83654
192	Complete	1	1	HCW	38	1	1	0	0	0	0	0	0	0	0	0	0	0	0	0	SINOPHARM	SINOPHARM	PFIZER	Heterologous	Sinopharm_Pfizer	1	225	7	15	1	0	1	0	1	0	0	0	0	1	123.34	526.27	402.93	4.81494	6.26581	1.45087	4.26682
193	Complete	1	1	HCW	40	1	0	0	0	0	0	0	0	0	0	0	0	0	0	0	SINOPHARM	SINOPHARM	PFIZER	Heterologous	Sinopharm_Pfizer	1	225	7	14	1	0	1	0	1	0	1	1	0	3	18.46	513.05	494.59	2.91561	6.24037	3.32477	27.7925
194	Complete	1	1	HCW	33	1	0	0	0	0	0	0	0	0	0	0	0	0	0	0	SINOPHARM	SINOPHARM	PFIZER	Heterologous	Sinopharm_Pfizer	1	220	7	18	1	0	1	0	1	0	0	1	0	2	5.58	493.29	487.71	1.71919	6.2011	4.48191	88.4032
195	Complete	1	1	HCW	33	1	0	0	0	0	0	0	0	0	0	0	0	0	0	0	SINOPHARM	SINOPHARM	PFIZER	Heterologous	Sinopharm_Pfizer	1	220	7	13	1	0	1	0	1	1	0	0	0	2	3.47	433.54	430.07	1.24415	6.07198	4.82783	124.939
196	Complete	1	1	HCW	43	1	0	0	0	0	0	0	0	0	0	0	0	0	0	1	SINOPHARM	SINOPHARM	PFIZER	Heterologous	Sinopharm_Pfizer	1	219	7	14	1	0	1	0	1	0	0	1	0	2	8.7	487.27	478.57	2.16332	6.18882	4.0255	56.008
197	Complete	1	1	HCW	33	1	0	0	0	0	0	0	0	0	0	0	0	0	0	0	SINOPHARM	SINOPHARM	PFIZER	Heterologous	Sinopharm_Pfizer	1	220	7	28	1	0	1	0	1	1	0	1	0	3	12.38	459.05	446.67	2.51608	6.12916	3.61308	37.08
198	Complete	1	1	HCW	24	0	0	0	0	0	0	0	0	0	0	0	0	0	0	0	SINOPHARM	SINOPHARM	PFIZER	Heterologous	Sinopharm_Pfizer	1	244	8	14	1	0	1	0	1	0	0	1	0	2	414.3	484.05	69.75	6.02659	6.18219	0.155598	1.16836
199	Complete	1	1	HCW	27	0	0	0	0	0	0	0	0	0	0	0	0	0	0	0	SINOPHARM	SINOPHARM	PFIZER	Heterologous	Sinopharm_Pfizer	1	247	8	13	1	0	1	0	1	1	1	0	1	4	497.76	379.07	-118.69	6.21012	5.93772	-0.272397	0.761552
201	Complete	1	1	HCW	62	2	0	1	0	0	0	0	0	0	0	0	0	1	1	0	SINOPHARM	SINOPHARM	PFIZER	Heterologous	Sinopharm_Pfizer	1	252	8	15	1	0	1	0	1	1	1	0	1	4	1.19	517.13	515.94	0.173953	6.24829	6.07434	434.563
202	Complete	1	1	HCW	53	1	0	0	0	0	0	0	0	0	0	0	0	0	0	0	SINOPHARM	SINOPHARM	PFIZER	Heterologous	Sinopharm_Pfizer	1	237	7	15	1	0	1	0	1	0	0	0	0	1	347.71	546.86	199.15	5.85137	6.30419	0.452824	1.57275
203	Complete	1	1	HCW	58	1	0	1	0	1	1	0	0	0	0	0	0	1	3	0	SINOPHARM	SINOPHARM	PFIZER	Heterologous	Sinopharm_Pfizer	1	220	7	14	1	0	1	0	1	0	0	0	0	1	0.29	407.12	406.83	-1.23787	6.00911	7.24698	1403.86
204	Complete	1	1	HCW	45	1	0	1	0	0	0	1	0	0	0	0	0	1	2	0	SINOPHARM	SINOPHARM	PFIZER	Heterologous	Sinopharm_Pfizer	1	198	6	15	1	0	1	0	1	1	1	1	1	5	18.49	535.07	516.58	2.91723	6.2824	3.36517	28.9383
205	Complete	1	1	HCW	35	1	0	0	1	0	0	0	0	0	0	0	0	1	1	0	SINOPHARM	SINOPHARM	PFIZER	Heterologous	Sinopharm_Pfizer	1	220	7	14	1	0	1	1	1	1	0	1	0	4	54.39	439.95	385.56	3.99618	6.08666	2.09048	8.0888
206	Complete	1	1	HCW	34	1	0	0	0	0	0	1	0	0	0	0	0	1	1	0	SINOPHARM	SINOPHARM	PFIZER	Heterologous	Sinopharm_Pfizer	1	220	7	15	1	0	1	0	1	0	1	1	0	3	8.47	572.5	564.03	2.13653	6.35001	4.21348	67.5915
207	Complete	1	1	HCW	49	1	0	0	0	0	0	0	0	0	0	0	0	0	0	0	SINOPHARM	SINOPHARM	PFIZER	Heterologous	Sinopharm_Pfizer	1	226	7	18	1	0	1	1	1	1	0	0	1	4	372.41	614.46	242.05	5.92	6.42074	0.500748	1.64996
208	Complete	1	1	HCW	28	0	0	0	0	0	0	0	0	0	0	0	0	0	0	1	SINOPHARM	SINOPHARM	PFIZER	Heterologous	Sinopharm_Pfizer	1	197	6	15	1	0	1	0	1	0	0	0	1	2	65.03	557.55	492.52	4.17485	6.32355	2.1487	8.57374
209	Complete	1	1	HCW	51	1	0	0	0	0	0	0	0	0	0	0	0	0	0	0	SINOPHARM	SINOPHARM	PFIZER	Heterologous	Sinopharm_Pfizer	1	225	7	14	0	0	0	0	0	0	0	0	0	0	8.36	513.57	505.21	2.12346	6.24139	4.11793	61.4318
210	Complete	1	1	HCW	42	1	0	0	0	0	0	0	0	0	0	0	0	0	0	0	SINOPHARM	SINOPHARM	PFIZER	Heterologous	Sinopharm_Pfizer	1	225	7	14	1	0	1	0	1	0	0	0	0	1	4	478.59	474.59	1.38629	6.17084	4.78455	119.647
211	Complete	1	1	HCW	37	1	0	0	0	0	0	0	0	0	0	0	0	0	0	0	SINOPHARM	SINOPHARM	PFIZER	Heterologous	Sinopharm_Pfizer	1	204	6	14	1	0	1	1	1	1	1	0	1	5	32.88	410.81	377.93	3.49286	6.01813	2.52527	12.4942
212	Complete	1	1	HCW	47	1	0	0	0	0	0	0	0	0	0	0	0	0	0	1	PFIZER	PFIZER	PFIZER	Homologous	Pfizer_Pfizer	0	217	7	15	0	0	0	0	0	0	0	0	0	0	153.28	415.77	262.49	5.03227	6.03013	0.997866	2.71249
213	Complete	1	1	HCW	43	1	0	0	0	0	0	0	0	0	0	0	0	0	0	1	SINOPHARM	SINOPHARM	PFIZER	Heterologous	Sinopharm_Pfizer	1	251	8	14	1	0	1	0	1	1	1	0	0	3	78.87	550.74	471.87	4.3678	6.31126	1.94346	6.98288
214	Complete	1	1	HCW	36	1	1	0	0	0	0	0	0	0	0	0	0	0	0	1	SINOPHARM	SINOPHARM	PFIZER	Heterologous	Sinopharm_Pfizer	1	232	7	14	1	0	1	1	1	1	1	0	1	5	123.36	413.18	289.82	4.81511	6.02388	1.20878	3.34938
215	Complete	1	1	HCW	27	0	0	0	0	0	0	0	0	0	0	0	0	0	0	0	SINOPHARM	SINOPHARM	PFIZER	Heterologous	Sinopharm_Pfizer	1	210	7	14	1	0	1	1	1	0	0	1	0	3	416.64	473.34	56.7	6.03222	6.15981	0.127591	1.13609
216	Complete	1	1	HCW	55	1	0	0	0	0	0	1	0	0	0	0	0	1	1	0	SINOPHARM	SINOPHARM	PFIZER	Heterologous	Sinopharm_Pfizer	1	195	6	15	1	0	1	0	1	0	0	0	0	1	6.47	607.03	600.56	1.86718	6.40858	4.5414	93.8223
217	Complete	1	1	HCW	51	1	0	0	0	0	0	0	0	0	0	0	0	0	0	1	SINOPHARM	SINOPHARM	PFIZER	Heterologous	Sinopharm_Pfizer	1	226	7	13	1	0	1	0	1	0	0	1	0	2	24.07	593.36	569.29	3.18097	6.3858	3.20484	24.6514
218	Complete	1	1	HCW	36	1	0	0	0	0	0	0	0	0	0	0	0	0	0	0	SINOPHARM	SINOPHARM	PFIZER	Heterologous	Sinopharm_Pfizer	1	226	7	14	1	0	1	0	1	1	1	0	1	4	3.66	568.21	564.55	1.29746	6.34249	5.04503	155.249
219	Complete	1	1	HCW	45	1	0	0	0	0	0	0	0	0	0	0	0	0	0	1	SINOPHARM	SINOPHARM	PFIZER	Heterologous	Sinopharm_Pfizer	1	205	6	14	1	0	1	0	1	0	0	0	1	2	80.94	504.06	423.12	4.39371	6.2227	1.82899	6.22758
220	Complete	1	1	HCW	33	1	0	0	0	0	0	0	0	0	0	0	0	0	0	0	SINOPHARM	SINOPHARM	PFIZER	Heterologous	Sinopharm_Pfizer	1	220	7	14	1	0	1	0	1	1	1	0	0	3	7.43	485.23	477.8	2.00553	6.18462	4.1791	65.3069
221	Complete	1	1	HCW	37	1	0	0	0	0	0	0	0	0	0	0	0	0	0	1	SINOPHARM	SINOPHARM	PFIZER	Heterologous	Sinopharm_Pfizer	1	220	7	14	1	0	1	0	1	0	0	1	1	3	421.14	600.49	179.35	6.04297	6.39775	0.354781	1.42587
222	Complete	1	1	HCW	71	2	0	0	0	0	0	0	0	0	0	0	0	0	0	0	SINOPHARM	SINOPHARM	PFIZER	Heterologous	Sinopharm_Pfizer	1	197	6	15	1	0	1	0	1	1	1	0	1	4	1.61	321.87	320.26	0.476234	5.77415	5.29791	199.919
223	Complete	1	1	HCW	33	1	0	0	0	0	0	0	0	0	0	0	0	0	0	0	SINOPHARM	SINOPHARM	PFIZER	Heterologous	Sinopharm_Pfizer	1	220	7	14	1	0	1	0	1	0	0	1	0	2	11.81	530.82	519.01	2.46895	6.27442	3.80548	44.9467
224	Complete	1	1	HCW	34	1	0	0	0	0	0	0	0	0	0	0	0	0	0	1	SINOPHARM	SINOPHARM	PFIZER	Heterologous	Sinopharm_Pfizer	1	220	7	14	1	0	1	0	1	0	1	1	0	3	78.63	479.94	401.31	4.36475	6.17366	1.80891	6.10378
225	Complete	1	1	HCW	32	1	0	0	0	0	0	0	0	0	0	0	0	0	0	0	SINOPHARM	SINOPHARM	PFIZER	Heterologous	Sinopharm_Pfizer	1	226	7	14	1	0	1	1	1	1	1	0	0	4	68.93	529.53	460.6	4.23309	6.27199	2.0389	7.68214
226	Complete	1	1	HCW	27	0	1	0	0	0	0	0	0	0	0	0	0	0	0	0	SINOPHARM	SINOPHARM	PFIZER	Heterologous	Sinopharm_Pfizer	1	238	7	15	1	0	1	0	1	0	0	0	0	1	133.44	478.41	344.97	4.89365	6.17047	1.27682	3.58521
227	Complete	1	1	HCW	33	1	1	0	0	0	0	0	0	0	0	0	0	0	0	1	SINOPHARM	SINOPHARM	PFIZER	Heterologous	Sinopharm_Pfizer	1	218	7	14	1	0	1	0	1	0	1	0	1	3	37.29	553.74	516.45	3.61873	6.3167	2.69797	14.8496
228	Complete	1	1	HCW	46	1	0	0	0	0	0	0	0	0	0	0	0	0	0	0	SINOPHARM	SINOPHARM	PFIZER	Heterologous	Sinopharm_Pfizer	1	246	8	15	1	0	1	0	1	0	0	0	0	1	16.2	482.6	466.4	2.78501	6.17919	3.39418	29.7901
229	Complete	1	1	HCW	46	1	0	0	0	0	0	0	0	0	0	0	0	0	0	1	SINOPHARM	SINOPHARM	PFIZER	Heterologous	Sinopharm_Pfizer	1	245	8	15	1	0	1	0	1	0	1	0	0	2	86.55	489.28	402.73	4.46072	6.19293	1.73221	5.65315
230	Complete	1	1	HCW	36	1	0	0	0	0	0	0	0	0	0	0	0	0	0	1	SINOPHARM	SINOPHARM	PFIZER	Heterologous	Sinopharm_Pfizer	1	238	7	14	1	0	1	0	1	0	0	0	0	1	91.39	518.26	426.87	4.51514	6.25048	1.73534	5.67086
231	Complete	1	1	HCW	68	2	1	0	0	1	0	0	0	0	0	0	0	1	1	0	SINOPHARM	SINOPHARM	PFIZER	Heterologous	Sinopharm_Pfizer	1	237	7	14	1	0	1	0	1	0	0	0	0	1	11.64	400.93	389.29	2.45445	5.99379	3.53934	34.4442
232	Complete	1	1	HCW	59	1	1	0	0	0	1	0	0	0	0	0	0	1	1	0	SINOPHARM	SINOPHARM	PFIZER	Heterologous	Sinopharm_Pfizer	1	237	7	15	0	0	0	0	0	0	0	0	0	0	3.88	529.4	525.52	1.35584	6.27174	4.91591	136.443
233	Complete	1	1	HCW	45	1	1	0	0	0	0	0	0	0	0	0	0	0	0	1	SINOPHARM	SINOPHARM	PFIZER	Heterologous	Sinopharm_Pfizer	1	220	7	15	1	0	1	0	1	1	1	0	0	3	31.33	477.37	446.04	3.44458	6.16829	2.72372	15.2368
234	Complete	1	1	HCW	50	1	0	0	0	1	0	0	0	0	0	0	0	1	1	1	SINOPHARM	SINOPHARM	PFIZER	Heterologous	Sinopharm_Pfizer	1	202	6	14	1	0	1	0	1	1	1	0	1	4	90.71	560.78	470.07	4.50767	6.32933	1.82166	6.18212
235	Complete	1	1	HCW	58	1	1	0	0	0	0	0	0	0	0	0	0	0	0	0	SINOPHARM	SINOPHARM	PFIZER	Heterologous	Sinopharm_Pfizer	1	239	7	14	1	0	1	0	1	0	0	0	0	1	5.38	477.89	472.51	1.68269	6.16938	4.48669	88.8271
236	Complete	1	1	HCW	50	1	0	0	0	0	0	0	0	0	0	0	0	0	0	1	SINOPHARM	SINOPHARM	PFIZER	Heterologous	Sinopharm_Pfizer	1	238	7	14	1	0	1	0	1	0	0	0	0	1	37.37	545.63	508.26	3.62087	6.30194	2.68107	14.6007
237	Complete	1	1	HCW	39	1	0	0	0	0	0	0	0	0	0	0	0	0	0	0	SINOPHARM	SINOPHARM	PFIZER	Heterologous	Sinopharm_Pfizer	1	238	7	14	1	0	1	0	1	0	0	0	0	1	71.67	354.04	282.37	4.27207	5.86941	1.59734	4.93986
238	Complete	1	1	HCW	42	1	0	0	0	0	0	0	0	0	0	0	0	0	0	0	SINOPHARM	SINOPHARM	PFIZER	Heterologous	Sinopharm_Pfizer	1	245	8	15	0	0	0	0	0	0	0	0	0	0	452.03	460.35	8.32	6.11375	6.13199	0.0182385	1.01841
239	Complete	1	1	HCW	26	0	0	0	0	0	0	0	0	0	0	0	0	0	0	1	SINOPHARM	SINOPHARM	PFIZER	Heterologous	Sinopharm_Pfizer	1	239	7	14	1	0	1	1	1	0	1	0	0	3	9.86	546.58	536.72	2.28849	6.30368	4.01519	55.4341
240	Complete	1	1	HCW	25	0	0	0	0	0	0	0	0	0	0	0	0	0	0	0	SINOPHARM	SINOPHARM	PFIZER	Heterologous	Sinopharm_Pfizer	1	196	6	14	1	0	1	1	1	1	1	1	0	5	7.55	532.81	525.26	2.02155	6.27816	4.25662	70.5709
241	Complete	1	1	HCW	50	1	1	0	0	1	0	0	0	0	0	0	0	1	1	0	SINOPHARM	SINOPHARM	PFIZER	Heterologous	Sinopharm_Pfizer	1	204	6	14	1	0	1	0	1	0	0	0	0	1	4.97	452.15	447.18	1.60342	6.11401	4.51059	90.9759
242	Complete	1	1	HCW	46	1	0	0	0	0	0	0	0	0	0	0	0	0	0	1	SINOPHARM	SINOPHARM	PFIZER	Heterologous	Sinopharm_Pfizer	1	208	6	14	1	0	1	0	1	0	0	0	0	1	13.08	572.32	559.24	2.57108	6.3497	3.77861	43.7554
243	Complete	1	1	HCW	49	1	0	0	0	0	0	0	0	0	0	0	0	0	0	0	SINOPHARM	SINOPHARM	PFIZER	Heterologous	Sinopharm_Pfizer	1	207	6	14	1	0	1	0	1	0	0	0	1	2	11.07	530.89	519.82	2.40424	6.27455	3.87032	47.9575
244	Complete	1	1	HCW	52	1	0	0	0	0	0	0	0	0	0	0	0	0	0	0	SINOPHARM	SINOPHARM	PFIZER	Heterologous	Sinopharm_Pfizer	1	198	6	14	1	0	1	0	1	1	0	1	0	3	258.84	587.42	328.58	5.55621	6.37574	0.81953	2.26943
245	Complete	1	1	HCW	47	1	0	0	0	0	0	0	0	0	0	0	0	0	0	1	SINOPHARM	SINOPHARM	PFIZER	Heterologous	Sinopharm_Pfizer	1	208	6	14	1	0	1	1	1	1	0	0	0	3	61.3	553.84	492.54	4.11578	6.31688	2.2011	9.03491
246	Complete	1	1	HCW	53	1	0	0	0	0	0	0	0	0	0	0	0	0	0	0	SINOPHARM	SINOPHARM	PFIZER	Heterologous	Sinopharm_Pfizer	1	204	6	14	1	0	1	0	1	0	0	0	0	1	6.56	541.58	535.02	1.88099	6.29449	4.4135	82.5579
247	Complete	1	1	HCW	40	1	0	0	0	0	0	0	0	0	0	0	0	0	0	0	SINOPHARM	SINOPHARM	PFIZER	Heterologous	Sinopharm_Pfizer	1	197	6	15	1	0	1	0	1	0	1	0	1	3	16.84	515.17	498.33	2.82376	6.2445	3.42074	30.592
248	Complete	1	1	HCW	33	1	1	0	0	0	0	0	0	0	0	0	1	1	1	1	SINOPHARM	SINOPHARM	PFIZER	Heterologous	Sinopharm_Pfizer	1	212	7	16	1	0	1	0	1	0	0	0	0	1	15.82	517.96	502.14	2.76127	6.2499	3.48862	32.7408
249	Complete	1	1	HCW	45	1	0	0	0	0	0	0	0	0	0	0	0	0	0	0	SINOPHARM	SINOPHARM	PFIZER	Heterologous	Sinopharm_Pfizer	1	212	7	14	1	0	1	0	1	0	0	0	0	1	17.96	498.26	480.3	2.88815	6.21112	3.32297	27.7428
250	Complete	1	1	HCW	42	1	0	0	0	0	0	0	0	0	0	0	1	1	1	1	SINOPHARM	SINOPHARM	PFIZER	Heterologous	Sinopharm_Pfizer	1	208	6	14	1	0	1	0	1	1	0	0	1	3	93.04	473.22	380.18	4.53303	6.15956	1.62653	5.0862
251	Complete	1	1	HCW	61	2	0	0	0	0	0	0	0	0	0	1	0	1	1	0	SINOPHARM	SINOPHARM	PFIZER	Heterologous	Sinopharm_Pfizer	1	207	6	16	1	0	1	0	0	0	1	1	0	2	9.99	522.52	512.53	2.30158	6.25866	3.95708	52.3043
252	Complete	1	1	HCW	33	1	1	0	0	0	0	1	0	0	0	0	0	1	1	1	SINOPHARM	SINOPHARM	PFIZER	Heterologous	Sinopharm_Pfizer	1	197	6	14	1	0	1	1	1	1	1	0	1	5	41.68	290.66	248.98	3.73002	5.67215	1.94213	6.97361
253	Complete	1	1	HCW	25	0	0	0	0	0	0	0	0	0	0	0	0	0	0	1	SINOPHARM	SINOPHARM	PFIZER	Heterologous	Sinopharm_Pfizer	1	240	8	14	1	0	1	0	1	1	1	0	1	4	19.55	603.82	584.27	2.97298	6.40328	3.4303	30.8859
254	Complete	1	1	HCW	48	1	1	0	0	0	0	0	0	0	0	0	0	0	0	0	SINOPHARM	SINOPHARM	PFIZER	Heterologous	Sinopharm_Pfizer	1	204	6	14	1	0	1	0	1	0	0	0	0	1	1.15	523.94	522.79	0.139762	6.26138	6.12162	455.6
255	Complete	1	1	HCW	43	1	0	0	0	0	0	0	0	0	0	0	0	0	0	0	SINOPHARM	SINOPHARM	PFIZER	Heterologous	Sinopharm_Pfizer	1	204	6	14	1	0	1	0	1	0	0	0	0	1	9.89	423.26	413.37	2.29152	6.04799	3.75646	42.7968
256	Complete	1	1	HCW	30	1	0	0	0	0	1	0	0	0	0	0	0	1	1	1	SINOPHARM	SINOPHARM	PFIZER	Heterologous	Sinopharm_Pfizer	1	207	6	14	0	0	0	0	0	0	0	0	0	0	14.08	438.11	424.03	2.64476	6.08247	3.43771	31.1158
257	Complete	1	1	HCW	67	2	0	1	0	0	0	0	0	0	0	0	0	1	1	0	SINOPHARM	SINOPHARM	PFIZER	Heterologous	Sinopharm_Pfizer	1	207	6	14	1	0	1	0	1	1	0	0	0	2	2.72	478.74	476.02	1.00063	6.17116	5.17053	176.007
258	Complete	1	1	HCW	46	1	0	0	0	0	0	0	0	0	0	0	0	0	0	0	SINOPHARM	SINOPHARM	PFIZER	Heterologous	Sinopharm_Pfizer	1	204	6	14	1	0	1	0	1	0	0	0	0	1	8.68	480.82	472.14	2.16102	6.17549	4.01447	55.394
259	Complete	1	1	HCW	48	1	0	0	0	0	0	0	0	0	0	0	0	0	0	0	SINOPHARM	SINOPHARM	PFIZER	Heterologous	Sinopharm_Pfizer	1	207	6	15	0	0	0	0	0	0	0	0	0	0	29.08	522.4	493.32	3.37005	6.25843	2.88838	17.9642
260	Complete	1	1	HCW	64	2	0	0	0	0	0	0	0	0	0	0	0	0	0	0	SINOPHARM	SINOPHARM	PFIZER	Heterologous	Sinopharm_Pfizer	1	212	7	14	0	0	0	0	0	0	0	0	0	0	145.2	389.52	244.32	4.97811	5.96492	0.986803	2.68264
261	Complete	1	1	HCW	57	1	0	1	0	0	0	0	0	0	0	0	0	1	1	0	SINOPHARM	SINOPHARM	PFIZER	Heterologous	Sinopharm_Pfizer	1	204	6	14	1	0	1	0	1	0	0	0	0	1	3.92	417.98	414.06	1.36609	6.03543	4.66934	106.628
262	Complete	1	1	HCW	57	1	0	0	0	0	0	0	0	0	0	0	0	0	0	0	SINOPHARM	SINOPHARM	PFIZER	Heterologous	Sinopharm_Pfizer	1	204	6	15	1	0	1	0	1	0	0	1	0	2	7.4	467.67	460.27	2.00148	6.14776	4.14628	63.1986
263	Complete	1	1	HCW	54	1	0	0	0	0	0	0	0	0	0	0	0	0	0	0	SINOPHARM	SINOPHARM	PFIZER	Heterologous	Sinopharm_Pfizer	1	204	6	14	1	0	1	0	1	0	0	0	0	1	7.58	513.31	505.73	2.02551	6.24088	4.21537	67.719
264	Complete	1	1	HCW	55	1	0	0	1	0	0	0	0	0	0	0	0	1	1	0	SINOPHARM	SINOPHARM	PFIZER	Heterologous	Sinopharm_Pfizer	1	212	7	14	1	0	1	0	1	0	1	0	1	3	10.63	491.87	481.24	2.36368	6.19821	3.83453	46.2719
265	Complete	1	1	HCW	34	1	0	0	0	0	0	0	0	0	0	0	0	0	0	0	SINOPHARM	SINOPHARM	PFIZER	Heterologous	Sinopharm_Pfizer	1	212	7	14	1	0	1	0	1	0	0	0	1	2	32.62	436.55	403.93	3.48493	6.0789	2.59398	13.3829
266	Complete	1	1	HCW	42	1	0	0	0	0	0	0	0	0	0	0	0	0	0	0	SINOPHARM	SINOPHARM	PFIZER	Heterologous	Sinopharm_Pfizer	1	204	6	14	1	0	1	0	1	0	0	0	0	1	3.91	523.05	519.14	1.36354	6.25968	4.89614	133.772
267	Complete	1	1	HCW	55	1	0	0	0	0	0	0	0	0	0	0	0	0	0	0	SINOPHARM	SINOPHARM	PFIZER	Heterologous	Sinopharm_Pfizer	1	236	7	15	1	0	1	0	1	0	0	0	0	1	30.74	539.07	508.33	3.42556	6.28985	2.86428	17.5364
268	Complete	1	1	HCW	30	1	0	0	0	0	0	0	0	0	0	0	0	0	0	1	SINOPHARM	SINOPHARM	PFIZER	Heterologous	Sinopharm_Pfizer	1	207	6	14	1	0	1	0	1	0	0	0	0	1	50.59	516.66	466.07	3.92375	6.24739	2.32363	10.2127
269	Complete	1	1	HCW	36	1	0	0	0	0	0	0	0	0	0	0	0	0	0	1	SINOPHARM	SINOPHARM	PFIZER	Heterologous	Sinopharm_Pfizer	1	196	6	14	1	0	1	1	1	1	1	0	0	4	435.57	545.31	109.74	6.07666	6.30135	0.224699	1.25195
270	Complete	1	1	HCW	58	1	0	1	0	0	0	0	0	0	0	0	0	1	1	0	SINOPHARM	SINOPHARM	PFIZER	Heterologous	Sinopharm_Pfizer	1	207	6	14	1	0	1	0	1	0	0	0	0	1	24.53	470.95	446.42	3.1999	6.15475	2.95486	19.1989
271	Complete	1	1	HCW	33	1	0	1	0	0	0	0	0	0	0	0	0	1	1	0	SINOPHARM	SINOPHARM	PFIZER	Heterologous	Sinopharm_Pfizer	1	212	7	14	0	0	0	0	0	0	0	0	0	0	12.95	422.53	409.58	2.5611	6.04626	3.48516	32.6278
272	Complete	1	1	HCW	46	1	0	0	0	0	0	0	0	0	0	0	0	0	0	0	SINOPHARM	SINOPHARM	PFIZER	Heterologous	Sinopharm_Pfizer	1	197	6	14	1	0	1	0	1	1	1	0	1	4	3.08	506.85	503.77	1.12493	6.22822	5.10329	164.562
273	Complete	1	1	HCW	30	1	1	0	0	0	0	0	0	0	0	0	0	0	0	1	SINOPHARM	SINOPHARM	PFIZER	Heterologous	Sinopharm_Pfizer	1	196	6	14	1	0	1	0	1	0	1	0	0	2	165.38	579.97	414.59	5.10825	6.36298	1.25473	3.50689
274	Complete	1	1	HCW	59	1	0	0	0	0	0	0	0	0	0	0	0	0	0	0	SINOPHARM	SINOPHARM	PFIZER	Heterologous	Sinopharm_Pfizer	1	191	6	14	0	0	0	0	0	0	0	0	0	0	8.11	487.05	478.94	2.0931	6.18837	4.09527	60.0555
275	Complete	1	1	HCW	35	1	0	0	0	0	0	0	0	0	0	0	0	0	0	1	SINOPHARM	SINOPHARM	PFIZER	Heterologous	Sinopharm_Pfizer	1	199	6	14	1	0	1	0	1	1	0	0	1	3	189.85	559.89	370.04	5.24623	6.32774	1.08151	2.94912
276	Complete	1	1	HCW	33	1	0	0	0	0	0	0	0	0	0	0	0	0	0	1	SINOPHARM	SINOPHARM	PFIZER	Heterologous	Sinopharm_Pfizer	1	227	7	14	1	0	1	0	1	0	0	0	0	1	24.77	480.07	455.3	3.20963	6.17393	2.9643	19.3811
277	Complete	1	1	HCW	38	1	0	0	0	0	0	0	0	0	0	0	0	0	0	0	SINOPHARM	SINOPHARM	PFIZER	Heterologous	Sinopharm_Pfizer	1	205	6	14	1	0	1	0	1	0	0	0	0	1	6.19	490.86	484.67	1.82294	6.19616	4.37322	79.2989
278	Complete	1	1	HCW	39	1	1	0	0	0	0	0	0	0	0	0	0	0	0	0	SINOPHARM	SINOPHARM	PFIZER	Heterologous	Sinopharm_Pfizer	1	205	6	14	0	0	0	0	0	0	0	0	0	0	6.71	528.17	521.46	1.9036	6.26942	4.36582	78.7139
279	Complete	1	1	HCW	56	1	1	0	0	1	0	0	0	0	0	0	0	1	1	0	SINOPHARM	SINOPHARM	PFIZER	Heterologous	Sinopharm_Pfizer	1	205	6	14	1	0	1	0	1	1	1	0	0	3	75.52	505.31	429.79	4.3244	6.22517	1.90077	6.69108
280	Complete	1	1	HCW	42	1	0	0	0	0	0	0	0	0	0	0	0	0	0	0	SINOPHARM	SINOPHARM	PFIZER	Heterologous	Sinopharm_Pfizer	1	205	6	14	1	0	1	0	1	0	0	0	0	1	17.09	428.88	411.79	2.83849	6.06118	3.22268	25.0954
281	Complete	1	1	HCW	40	1	0	0	0	0	0	0	0	0	0	0	0	0	0	0	SINOPHARM	SINOPHARM	PFIZER	Heterologous	Sinopharm_Pfizer	1	205	6	14	1	0	1	0	1	0	0	0	0	1	134.56	472.55	337.99	4.90201	6.15814	1.25613	3.51182
282	Complete	1	1	HCW	54	1	0	0	0	0	0	0	0	0	0	0	0	0	0	1	SINOPHARM	SINOPHARM	PFIZER	Heterologous	Sinopharm_Pfizer	1	191	6	14	1	0	1	0	1	0	0	0	0	1	318.97	440.87	121.9	5.7651	6.08875	0.323653	1.38217
283	Complete	1	1	HCW	44	1	1	1	0	1	0	0	0	0	0	0	0	1	2	0	SINOPHARM	SINOPHARM	PFIZER	Heterologous	Sinopharm_Pfizer	1	205	6	14	1	0	1	0	1	0	0	0	0	1	51.95	564.18	512.23	3.95028	6.33537	2.38509	10.8601
284	Complete	1	1	HCW	34	1	0	0	0	0	0	0	0	0	0	0	0	0	0	0	PFIZER	PFIZER	PFIZER	Homologous	Pfizer_Pfizer	0	220	7	14	1	0	1	0	1	0	0	0	0	1	107.36	573.19	465.83	4.67619	6.35122	1.67503	5.33895
285	Complete	1	1	HCW	38	1	0	0	0	0	0	0	0	0	0	0	0	0	0	0	SINOPHARM	SINOPHARM	PFIZER	Heterologous	Sinopharm_Pfizer	1	205	6	14	1	0	1	0	1	0	0	0	1	2	36.94	411.47	374.53	3.60929	6.01974	2.41044	11.1389
286	Complete	1	1	HCW	36	1	0	0	0	0	0	0	0	0	0	0	0	0	0	1	SINOPHARM	SINOPHARM	PFIZER	Heterologous	Sinopharm_Pfizer	1	205	6	17	1	0	1	1	1	1	1	1	1	6	5.05	445.49	440.44	1.61939	6.09917	4.47979	88.2158
287	Complete	1	1	HCW	48	1	0	0	0	0	0	0	0	0	0	0	0	0	0	1	SINOPHARM	SINOPHARM	PFIZER	Heterologous	Sinopharm_Pfizer	1	230	7	18	1	0	1	0	1	0	0	0	0	1	14.16	551.42	537.26	2.65042	6.3125	3.66208	38.9421
288	Complete	1	1	HCW	33	1	0	0	0	0	0	0	0	0	0	0	0	0	0	1	PFIZER	PFIZER	PFIZER	Homologous	Pfizer_Pfizer	0	220	7	18	1	0	1	0	1	0	0	0	1	2	193.94	501.85	307.91	5.26755	6.2183	0.950752	2.58766
289	Complete	1	1	HCW	49	1	1	1	0	0	0	0	0	0	0	0	0	1	1	1	SINOPHARM	SINOPHARM	PFIZER	Heterologous	Sinopharm_Pfizer	1	205	6	14	1	0	1	0	1	0	0	1	0	2	20.55	538.35	517.8	3.02286	6.28851	3.26565	26.1971
290	Complete	1	1	HCW	55	1	1	0	0	0	0	0	0	0	0	0	0	0	0	1	SINOPHARM	SINOPHARM	PFIZER	Heterologous	Sinopharm_Pfizer	1	205	6	14	1	0	1	0	1	0	0	0	0	1	6.53	571.85	565.32	1.87641	6.34888	4.47247	87.5727
291	Complete	1	1	HCW	33	1	0	0	0	0	0	0	0	0	0	0	0	0	0	1	SINOPHARM	SINOPHARM	PFIZER	Heterologous	Sinopharm_Pfizer	1	191	6	14	1	0	1	0	1	1	1	0	0	3	155.42	586.5	431.08	5.04613	6.37417	1.32804	3.77365
59	Incomplete	1		HCW	54	1	0	0	0	0	0	0	0	0	0	0	0	0	0	0	SINOPHARM	SINOPHARM	PFIZER	Heterologous	Sinopharm_Pfizer	1	234	7		1	0	1	0	1	1	1	0	0	3	37.05			3.61227
112	Incomplete	1		HCW	30	1	1	0	0	0	0	0	0	0	0	0	0	0	0	0	SINOPHARM	SINOPHARM	PFIZER	Heterologous	Sinopharm_Pfizer	1	185	6		1	0	1	0	1	0	0	0	0	1	7.46			2.00956
292	Incomplete	1		Elderly	78	2	1	1	0	1	0	0	0	0	0	0	1	1	3	1	PFIZER	PFIZER	PFIZER	Homologous	Pfizer_Pfizer	0	182	6
293	Incomplete	1		Elderly	76	2	0	1	0	1	0	0	0	0	0	0	0	1	2	1	PFIZER	PFIZER	PFIZER	Homologous	Pfizer_Pfizer	0	185	6
294	Incomplete	1		Elderly	63	2	0	0	0	0	0	0	0	0	0	0	0	0	0	0	PFIZER	PFIZER	PFIZER	Homologous	Pfizer_Pfizer	0	154	5
295	Incomplete	1		Elderly	70	2	0	0	0	0	0	0	0	0	0	0	0	0	0	1	PFIZER	PFIZER	PFIZER	Homologous	Pfizer_Pfizer	0	192	6
296	Incomplete	1		Elderly	61	2	0	1	0	0	0	0	0	0	0	0	0	1	1	0	PFIZER	PFIZER	PFIZER	Homologous	Pfizer_Pfizer	0	155	5
297	Incomplete	1		Elderly	78	2	0	0	0	0	0	0	0	0	0	0	0	0	0	0	PFIZER	PFIZER	PFIZER	Homologous	Pfizer_Pfizer	0	184	6
298	Incomplete	1		Elderly	60	2	0	0	0	0	0	0	0	0	0	0	0	0	0	1	PFIZER	PFIZER	PFIZER	Homologous	Pfizer_Pfizer	0	175	5
299	Incomplete	1		Elderly	71	2	0	0	0	0	0	0	0	0	0	0	0	0	0	0	PFIZER	PFIZER	PFIZER	Homologous	Pfizer_Pfizer	0	181	6
300	Incomplete	1		Elderly	60	2	1	1	0	0	0	0	0	0	0	0	0	1	1	0	PFIZER	PFIZER	PFIZER	Homologous	Pfizer_Pfizer	0	169	5												7.05			1.95303
302	Incomplete	1		Elderly	30	1	0	0	0	0	1	0	0	0	0	0	1	1	2	1	PFIZER	PFIZER	PFIZER	Homologous	Pfizer_Pfizer	0	176	5
303	Incomplete	1		Elderly	64	2	0	0	0	0	0	0	0	0	0	0	0	0	0	0	PFIZER	PFIZER	PFIZER	Homologous	Pfizer_Pfizer	0	164	5
304	Incomplete	1		Elderly	66	2	1	1	0	0	0	0	0	0	0	0	0	1	1	0	PFIZER	PFIZER	PFIZER	Homologous	Pfizer_Pfizer	0	169	5
305	Incomplete	1		Elderly	63	2	0	0	0	0	0	0	0	0	0	0	0	0	0	0	PFIZER	PFIZER	PFIZER	Homologous	Pfizer_Pfizer	0	161	5
306	Incomplete	1		Elderly	73	2	0	0	0	0	0	0	0	0	0	0	0	0	0	0	PFIZER	PFIZER	PFIZER	Homologous	Pfizer_Pfizer	0	193	6
307	Incomplete	1		Elderly	76	2	0	1	1	0	0	0	0	0	0	0	0	1	2	0	PFIZER	PFIZER	PFIZER	Homologous	Pfizer_Pfizer	0	177	5
308	Incomplete	1		Elderly	66	2	1	0	0	0	0	0	0	0	0	0	0	0	0	0	PFIZER	PFIZER	PFIZER	Homologous	Pfizer_Pfizer	0	170	5
309	Incomplete	1		Elderly	68	2	1	0	0	0	0	1	0	0	0	0	1	1	2	0	PFIZER	PFIZER	PFIZER	Homologous	Pfizer_Pfizer	0	166	5
310	Incomplete	1		Elderly	62	2	1	0	0	0	0	0	0	0	0	0	0	0	0	0	PFIZER	PFIZER	PFIZER	Homologous	Pfizer_Pfizer	0	184	6
311	Incomplete	1		Elderly	69	2	0	0	0	0	0	0	0	0	0	0	0	0	0	0	PFIZER	PFIZER	PFIZER	Homologous	Pfizer_Pfizer	0	167	5
312	Incomplete	1		Elderly	62	2	0	0	0	0	0	0	0	0	0	0	0	0	0	0	PFIZER	PFIZER	PFIZER	Homologous	Pfizer_Pfizer	0	164	5
313	Incomplete	1		Elderly	68	2	0	0	0	0	0	1	0	0	0	0	0	1	1	0	PFIZER	PFIZER	PFIZER	Homologous	Pfizer_Pfizer	0	161	5
314	Incomplete	1		Elderly	60	2	0	0	0	0	0	0	0	0	0	0	0	0	0	0	PFIZER	PFIZER	PFIZER	Homologous	Pfizer_Pfizer	0	180	6
315	Incomplete	1		Elderly	88	2	1	0	0	0	0	0	0	0	0	0	0	0	0	0	PFIZER	PFIZER	PFIZER	Homologous	Pfizer_Pfizer	0	186	6
316	Incomplete	1		Elderly	79	2	1	1	0	0	0	0	0	0	0	0	0	1	1	0	PFIZER	PFIZER	PFIZER	Homologous	Pfizer_Pfizer	0	186	6
317	Incomplete	1		Elderly	62	2	0	0	0	0	0	0	0	0	0	0	0	0	0	0	PFIZER	PFIZER	PFIZER	Homologous	Pfizer_Pfizer	0	164	5
318	Incomplete	1		Elderly	68	2	0	1	0	0	0	0	0	0	0	0	0	1	1	0	PFIZER	PFIZER	PFIZER	Homologous	Pfizer_Pfizer	0	173	5
319	Incomplete	1		Elderly	60	2	1	0	0	0	0	0	0	0	0	0	0	0	0	0	PFIZER	PFIZER	PFIZER	Homologous	Pfizer_Pfizer	0	160	5
320	Incomplete	1		Elderly	71	2	1	0	0	1	0	0	0	0	0	0	1	1	2	0	PFIZER	PFIZER	PFIZER	Homologous	Pfizer_Pfizer	0	191	6
321	Incomplete	1		Elderly	60	2	0	0	0	0	0	0	0	0	0	0	1	1	1	0	PFIZER	PFIZER	PFIZER	Homologous	Pfizer_Pfizer	0	166	5
322	Incomplete	1		Elderly	64	2	0	0	0	0	0	0	0	0	0	0	0	0	0	0	PFIZER	PFIZER	PFIZER	Homologous	Pfizer_Pfizer	0	175	5
323	Incomplete	1		Elderly	65	2	0	0	0	1	0	0	0	0	0	0	0	1	1	0	SINOPHARM	SINOPHARM	PFIZER	Heterologous	Sinopharm_Pfizer	1	238	7												3.39			1.22083
324	Incomplete	1		Elderly	71	2	1	0	0	0	0	0	0	0	0	0	0	0	0	1	PFIZER	PFIZER	PFIZER	Homologous	Pfizer_Pfizer	0	193	6												15.26			2.72524
325	Incomplete	1		Elderly	61	2	0	1	0	1	1	0	0	0	0	0	1	1	4	0	PFIZER	PFIZER	PFIZER	Homologous	Pfizer_Pfizer	0	156	5												41.88			3.73481
326	Incomplete	1		Elderly	80	2	0	0	0	0	0	0	0	0	0	0	0	0	0	0	PFIZER	PFIZER	PFIZER	Homologous	Pfizer_Pfizer	0	210	7												46.42			3.83773
327	Incomplete	1		Elderly	79	2	0	1	0	0	0	0	0	0	0	0	0	1	1	0	PFIZER	PFIZER	PFIZER	Homologous	Pfizer_Pfizer	0	186	6												58.06			4.06148
328	Incomplete	1		Elderly	71	2	1	1	0	0	0	0	0	0	0	0	0	1	1	0	PFIZER	PFIZER	PFIZER	Homologous	Pfizer_Pfizer	0	187	6												145.9			4.98292
329	Incomplete	1		Elderly	72	2	0	0	0	1	0	0	0	0	0	0	1	1	2	0	PFIZER	PFIZER	PFIZER	Homologous	Pfizer_Pfizer	0	194	6
330	Incomplete	1		Elderly	62	2	1	0	0	0	0	0	0	0	0	0	0	0	0	0	PFIZER	PFIZER	PFIZER	Homologous	Pfizer_Pfizer	0	164	5
331	Incomplete	1		Elderly	62	2	0	0	0	0	0	0	0	0	0	0	0	0	0	0	PFIZER	PFIZER	PFIZER	Homologous	Pfizer_Pfizer	0	164	5
332	Incomplete	1		Elderly	71	2	0	0	0	0	0	0	0	0	0	0	0	0	0	0	PFIZER	PFIZER	PFIZER	Homologous	Pfizer_Pfizer	0	184	6
333	Incomplete	1		Elderly	72	2	1	0	0	0	0	0	0	0	0	0	0	0	0	0	PFIZER	PFIZER	PFIZER	Homologous	Pfizer_Pfizer	0	203	6
334	Incomplete	1		HCW	47	1	1	0	0	0	0	0	0	0	0	0	0	0	0	1	SINOPHARM	SINOPHARM	PFIZER	Heterologous	Sinopharm_Pfizer	1	235	7												2.95			1.08181
335	Incomplete	1		HCW	35	1	1	0	0	0	0	0	0	0	0	0	0	0	0	0	SINOPHARM	SINOPHARM	PFIZER	Heterologous	Sinopharm_Pfizer	1	233	7												7.24			1.97962
336	Incomplete	1		HCW	59	1	0	0	0	0	0	0	0	0	0	0	0	0	0	1	SINOPHARM	SINOPHARM	PFIZER	Heterologous	Sinopharm_Pfizer	1	236	7												13.24			2.58324
337	Incomplete	1		HCW	27	0	1	0	0	0	0	0	0	0	0	0	0	0	0	0	SINOPHARM	SINOPHARM	PFIZER	Heterologous	Sinopharm_Pfizer	1	235	7												70.57			4.25661
338	Incomplete	1		HCW	33	1	0	0	0	0	0	0	0	0	0	0	0	0	0	0	SINOPHARM	SINOPHARM	PFIZER	Heterologous	Sinopharm_Pfizer	1	233	7												15.85			2.76317
339	Incomplete	1		HCW	59	1	1	0	0	0	0	0	0	0	0	0	0	0	0	0	SINOPHARM	SINOPHARM	PFIZER	Heterologous	Sinopharm_Pfizer	1	234	7												63.89			4.15716
340	Incomplete	1		HCW	49	1	1	0	0	0	0	0	0	0	0	0	0	0	0	1	SINOPHARM	SINOPHARM	PFIZER	Heterologous	Sinopharm_Pfizer	1	235	7												1.15			0.139762
341	Incomplete	1		HCW	32	1	0	0	0	0	0	0	0	0	0	0	0	0	0	0	SINOPHARM	SINOPHARM	PFIZER	Heterologous	Sinopharm_Pfizer	1	235	7												5.17			1.64287
342	Incomplete	1		HCW	26	0	0	0	0	0	0	0	0	0	0	0	0	0	0	1	SINOPHARM	SINOPHARM	PFIZER	Heterologous	Sinopharm_Pfizer	1	235	7												26.21			3.26614
343	Incomplete	1		HCW	47	1	0	0	0	0	0	0	0	0	0	0	0	0	0	0	SINOPHARM	SINOPHARM	PFIZER	Heterologous	Sinopharm_Pfizer	1	233	7												79.69			4.37814
344	Incomplete	1		HCW	33	1	0	0	0	0	0	0	0	0	0	0	0	0	0	1	SINOPHARM	SINOPHARM	PFIZER	Heterologous	Sinopharm_Pfizer	1	223	7												9.14			2.21266
345	Incomplete	1		HCW	30	1	1	0	0	0	0	0	0	0	0	0	0	0	0	0	SINOPHARM	SINOPHARM	PFIZER	Heterologous	Sinopharm_Pfizer	1	235	7												170.89			5.14102
346	Incomplete	1		HCW	35	1	0	0	0	0	0	0	0	0	0	0	0	0	0	1	SINOPHARM	SINOPHARM	PFIZER	Heterologous	Sinopharm_Pfizer	1	193	6												11.89			2.4757
347	Incomplete	1		HCW	35	1	1	0	0	0	0	0	0	0	0	0	0	0	0	1	SINOPHARM	SINOPHARM	PFIZER	Heterologous	Sinopharm_Pfizer	1	235	7												43.15			3.76468
348	Incomplete	1		HCW	31	1	0	0	0	0	0	0	0	0	0	0	0	0	0	0	SINOPHARM	SINOPHARM	PFIZER	Heterologous	Sinopharm_Pfizer	1	233	7												15.42			2.73567
349	Incomplete	1		HCW	64	2	0	0	0	0	0	0	0	0	0	0	0	0	0	0	SINOPHARM	SINOPHARM	PFIZER	Heterologous	Sinopharm_Pfizer	1	234	7												203.51			5.31572
350	Incomplete	1		HCW	63	2	1	1	0	0	0	0	0	0	0	0	0	1	1	0	SINOPHARM	SINOPHARM	PFIZER	Heterologous	Sinopharm_Pfizer	1	235	7												515.31			6.24477
351	Incomplete	1		HCW	43	1	0	0	0	0	0	0	0	0	0	0	0	0	0	1	SINOPHARM	SINOPHARM	PFIZER	Heterologous	Sinopharm_Pfizer	1	235	7												190.62			5.25028
352	Incomplete	1		HCW	53	1	0	0	0	0	0	0	0	0	0	0	0	0	0	0	SINOPHARM	SINOPHARM	PFIZER	Heterologous	Sinopharm_Pfizer	1	234	7												171.48			5.14447
353	Incomplete	1		HCW	31	1	1	0	0	0	0	0	0	0	0	0	0	0	0	0	SINOPHARM	SINOPHARM	PFIZER	Heterologous	Sinopharm_Pfizer	1	234	7												1.3			0.262364
354	Incomplete	1		HCW	34	1	0	0	0	0	0	0	0	0	0	0	0	0	0	0	SINOPHARM	SINOPHARM	PFIZER	Heterologous	Sinopharm_Pfizer	1	221	7												2.74			1.00796
355	Incomplete	1		HCW	43	1	1	0	0	0	0	0	0	0	0	0	0	0	0	1	SINOPHARM	SINOPHARM	PFIZER	Heterologous	Sinopharm_Pfizer	1	221	7												4.23			1.4422
356	Incomplete	1		HCW	36	1	1	0	0	0	0	0	0	0	0	0	0	0	0	0	SINOPHARM	SINOPHARM	PFIZER	Heterologous	Sinopharm_Pfizer	1	235	7												6.22			1.82777
357	Incomplete	1		HCW	34	1	0	0	0	0	0	0	0	0	0	0	0	0	0	1	SINOPHARM	SINOPHARM	PFIZER	Heterologous	Sinopharm_Pfizer	1	235	7												9.75			2.27727
358	Incomplete	1		HCW	49	1	1	0	0	0	0	0	0	0	0	0	0	0	0	1	SINOPHARM	SINOPHARM	PFIZER	Heterologous	Sinopharm_Pfizer	1	236	7												10.57			2.35802
359	Incomplete	1		HCW	37	1	0	0	0	0	0	0	0	0	0	0	0	0	0	1	SINOPHARM	SINOPHARM	PFIZER	Heterologous	Sinopharm_Pfizer	1	235	7												35.3			3.56388
360	Incomplete	1		HCW	43	1	0	0	0	0	0	0	0	0	0	0	0	0	0	0	SINOPHARM	SINOPHARM	PFIZER	Heterologous	Sinopharm_Pfizer	1	233	7												84.86			4.441
361	Incomplete	1		HCW	63	2	1	0	0	1	0	0	0	0	0	0	0	1	1	0	SINOPHARM	SINOPHARM	PFIZER	Heterologous	Sinopharm_Pfizer	1	233	7												21.62			3.07362
362	Incomplete	1		HCW	32	1	1	0	0	0	0	0	0	0	0	0	0	0	0	0	SINOPHARM	SINOPHARM	PFIZER	Heterologous	Sinopharm_Pfizer	1	235	7												3.84			1.34547
363	Incomplete	1		HCW	53	1	0	0	0	0	0	0	0	0	0	0	0	0	0	1	SINOPHARM	SINOPHARM	PFIZER	Heterologous	Sinopharm_Pfizer	1	222	7												8.44			2.13298
364	Incomplete	1		HCW	27	0	0	0	0	0	0	0	0	0	0	0	0	0	0	1	SINOPHARM	SINOPHARM	PFIZER	Heterologous	Sinopharm_Pfizer	1	235	7												40.01			3.68913
365	Incomplete	1		HCW	34	1	0	0	0	0	0	0	0	0	0	0	0	0	0	0	SINOPHARM	SINOPHARM	PFIZER	Heterologous	Sinopharm_Pfizer	1	235	7												74.07			4.30501
366	Incomplete	1		HCW	30	1	0	0	0	0	0	0	0	0	0	0	0	0	0	0	SINOPHARM	SINOPHARM	PFIZER	Heterologous	Sinopharm_Pfizer	1	236	7												132.62			4.88749
367	Incomplete	1		HCW	28	0	0	0	0	0	0	0	0	0	0	0	0	0	0	0	SINOPHARM	SINOPHARM	PFIZER	Heterologous	Sinopharm_Pfizer	1	220	7												24.76			3.20923
368	Incomplete	1		HCW	49	1	0	0	0	0	0	0	0	0	0	0	0	0	0	1	SINOPHARM	SINOPHARM	PFIZER	Heterologous	Sinopharm_Pfizer	1	226	7												209.14			5.343
369	Incomplete	1		HCW	45	1	0	0	0	0	0	0	0	0	0	0	0	0	0	0	SINOPHARM	SINOPHARM	PFIZER	Heterologous	Sinopharm_Pfizer	1	248	8												111.42			4.71331
370	Incomplete	1		HCW	33	1	0	0	0	0	0	0	0	0	0	0	0	0	0	0	SINOPHARM	SINOPHARM	PFIZER	Heterologous	Sinopharm_Pfizer	1	220	7												37.28			3.61846
371	Incomplete	1		HCW	30	1	0	0	0	0	0	0	0	0	0	0	0	0	0	0	SINOPHARM	SINOPHARM	PFIZER	Heterologous	Sinopharm_Pfizer	1	225	7												23.92			3.17471
372	Incomplete	1		HCW	44	1	0	0	0	0	0	0	0	0	0	0	0	0	0	0	SINOPHARM	SINOPHARM	PFIZER	Heterologous	Sinopharm_Pfizer	1	220	7												40.57			3.70303
373	Incomplete	1		HCW	36	1	0	0	0	0	0	0	0	0	0	0	0	0	0	0	SINOPHARM	SINOPHARM	PFIZER	Heterologous	Sinopharm_Pfizer	1	220	7												3.78			1.32972
374	Incomplete	1		HCW	35	1	0	0	0	0	0	0	0	0	0	0	0	0	0	0	SINOPHARM	SINOPHARM	PFIZER	Heterologous	Sinopharm_Pfizer	1	220	7												5.17			1.64287
375	Incomplete	1		HCW	37	1	1	0	0	0	0	0	0	0	0	0	0	0	0	0	SINOPHARM	SINOPHARM	PFIZER	Heterologous	Sinopharm_Pfizer	1	237	7												9.14			2.21266
376	Incomplete	1		HCW	42	1	0	0	0	0	0	0	0	0	0	0	0	0	0	1	SINOPHARM	SINOPHARM	PFIZER	Heterologous	Sinopharm_Pfizer	1	198	6												116.96			4.76183
377	Incomplete	1		HCW	30	1	0	0	0	0	0	0	0	0	0	0	0	0	0	0	SINOPHARM	SINOPHARM	PFIZER	Heterologous	Sinopharm_Pfizer	1	220	7												1.15			0.139762
378	Incomplete	1		HCW	44	1	0	0	0	0	0	0	0	0	0	0	0	0	0	0	SINOPHARM	SINOPHARM	PFIZER	Heterologous	Sinopharm_Pfizer	1	196	6												5.07			1.62334
379	Incomplete	1		HCW	35	1	0	0	0	0	0	0	0	0	0	0	0	0	0	1	SINOPHARM	SINOPHARM	PFIZER	Heterologous	Sinopharm_Pfizer	1	226	7												102.52			4.63006
380	Incomplete	1		HCW	43	1	0	0	0	0	0	0	0	0	0	0	0	0	0	0	SINOPHARM	SINOPHARM	PFIZER	Heterologous	Sinopharm_Pfizer	1	204	6												79.69			4.37814
381	Incomplete	1		HCW	48	1	0	0	0	0	0	0	0	0	0	0	0	0	0	1	SINOPHARM	SINOPHARM	PFIZER	Heterologous	Sinopharm_Pfizer	1	197	6												25.56			3.24103
382	Incomplete	1		HCW	44	1	1	0	0	1	0	0	0	0	0	0	0	1	1	0	SINOPHARM	SINOPHARM	PFIZER	Heterologous	Sinopharm_Pfizer	1	198	6												11.89			2.4757
383	Incomplete	1		HCW	42	1	0	1	0	0	0	0	0	0	0	0	1	1	2	1	SINOPHARM	SINOPHARM	PFIZER	Heterologous	Sinopharm_Pfizer	1	220	7												44.19			3.7885
384	Incomplete	1		HCW	29	0	0	0	0	0	0	0	0	0	0	0	0	0	0	1	SINOPHARM	SINOPHARM	PFIZER	Heterologous	Sinopharm_Pfizer	1	226	7												70.57			4.25661
385	Incomplete	1		HCW	52	1	0	0	0	0	0	0	0	0	0	0	0	0	0	0	SINOPHARM	SINOPHARM	PFIZER	Heterologous	Sinopharm_Pfizer	1	252	8												31.93			3.46355
386	Incomplete	1		HCW	33	1	0	0	0	0	0	0	0	0	0	0	0	0	0	0	SINOPHARM	SINOPHARM	PFIZER	Heterologous	Sinopharm_Pfizer	1	226	7												13.24			2.58324
387	Incomplete	1		HCW	37	1	1	0	0	0	0	0	0	0	0	0	0	0	0	1	SINOPHARM	SINOPHARM	PFIZER	Heterologous	Sinopharm_Pfizer	1	220	7												25.98			3.25733
388	Incomplete	1		HCW	25	0	1	0	0	0	0	0	0	0	0	0	0	0	0	0	SINOPHARM	SINOPHARM	PFIZER	Heterologous	Sinopharm_Pfizer	1	205	6												1.26			0.231112
389	Incomplete	1		HCW	46	1	0	0	0	0	0	0	0	0	0	0	0	0	0	0	SINOPHARM	SINOPHARM	PFIZER	Heterologous	Sinopharm_Pfizer	1	199	6												4.88			1.58515
390	Incomplete	1		HCW	38	1	0	0	0	0	1	0	0	0	0	0	0	1	1	1	SINOPHARM	SINOPHARM	PFIZER	Heterologous	Sinopharm_Pfizer	1	195	6												138.77			4.93282
391	Incomplete	1		HCW	39	1	0	0	0	0	0	0	0	0	0	0	0	0	0	0	SINOPHARM	SINOPHARM	PFIZER	Heterologous	Sinopharm_Pfizer	1	219	7												6.31			1.84214
392	Incomplete	1		HCW	59	1	0	0	0	0	0	0	0	0	0	0	0	0	0	0	SINOPHARM	SINOPHARM	PFIZER	Heterologous	Sinopharm_Pfizer	1	196	6												18.96			2.94233
393	Incomplete	1		HCW	30	1	0	0	0	0	0	0	0	0	0	0	0	0	0	1	SINOPHARM	SINOPHARM	PFIZER	Heterologous	Sinopharm_Pfizer	1	197	6												15.42			2.73567
394	Incomplete	1		HCW	30	1	0	0	0	0	0	0	0	0	0	0	0	0	0	1	SINOPHARM	SINOPHARM	PFIZER	Heterologous	Sinopharm_Pfizer	1	204	6												170.89			5.14102
395	Incomplete	1		HCW	39	1	0	0	0	0	0	0	0	0	0	0	0	0	0	0	SINOPHARM	SINOPHARM	PFIZER	Heterologous	Sinopharm_Pfizer	1	196	6												143.86			4.96884
396	Incomplete	1		HCW	27	0	0	0	0	0	0	0	0	0	0	0	0	0	0	0	SINOPHARM	SINOPHARM	PFIZER	Heterologous	Sinopharm_Pfizer	1	220	7												3.33			1.20297
397	Incomplete	1		HCW	45	1	0	0	0	0	0	0	0	0	0	0	0	0	0	0	SINOPHARM	SINOPHARM	PFIZER	Heterologous	Sinopharm_Pfizer	1	220	7												188.61			5.23968
398	Incomplete	1		HCW	25	0	0	0	0	0	0	0	0	0	0	0	0	0	0	1	SINOPHARM	SINOPHARM	PFIZER	Heterologous	Sinopharm_Pfizer	1	198	6												43.15			3.76468
399	Incomplete	1		HCW	33	1	0	0	0	0	0	0	0	0	0	0	0	0	0	0	SINOPHARM	SINOPHARM	PFIZER	Heterologous	Sinopharm_Pfizer	1	226	7												7.24			1.97962
400	Incomplete	1		HCW	54	1	0	0	0	0	0	0	0	0	0	0	0	0	0	1	SINOPHARM	SINOPHARM	PFIZER	Heterologous	Sinopharm_Pfizer	1	219	7												63.89			4.15716
401	Incomplete	1		HCW	32	1	0	0	0	0	0	1	0	0	0	0	0	1	1	1	SINOPHARM	SINOPHARM	PFIZER	Heterologous	Sinopharm_Pfizer	1	225	7												611.54			6.41598
402	Incomplete	1		HCW	45	1	0	0	0	0	0	0	0	0	0	0	0	0	0	0	SINOPHARM	SINOPHARM	PFIZER	Heterologous	Sinopharm_Pfizer	1	225	7												26.21			3.26614
403	Incomplete	1		HCW	67	2	0	1	0	0	0	0	0	0	0	0	0	1	1	0	SINOPHARM	SINOPHARM	PFIZER	Heterologous	Sinopharm_Pfizer	1	220	7												0.85			-0.162519
404	Incomplete	1		HCW	50	1	1	0	0	0	0	0	0	0	0	0	0	0	0	0	SINOPHARM	SINOPHARM	PFIZER	Heterologous	Sinopharm_Pfizer	1	219	7												51.18			3.93535
405	Incomplete	1		HCW	33	1	0	0	0	0	0	0	0	0	0	0	0	0	0	1	SINOPHARM	SINOPHARM	PFIZER	Heterologous	Sinopharm_Pfizer	1	225	7												260.14			5.56122
406	Incomplete	1		HCW	41	1	0	0	0	0	0	0	0	0	0	0	1	1	1	0	SINOPHARM	SINOPHARM	PFIZER	Heterologous	Sinopharm_Pfizer	1	232	7												7.05			1.95303
407	Incomplete	1		HCW	31	1	0	0	0	0	0	0	0	0	0	0	0	0	0	1	SINOPHARM	SINOPHARM	PFIZER	Heterologous	Sinopharm_Pfizer	1	218	7												2.95			1.08181
408	Incomplete	1		HCW	43	1	0	0	0	0	0	0	0	0	0	0	0	0	0	0	SINOPHARM	SINOPHARM	PFIZER	Heterologous	Sinopharm_Pfizer	1	198	6												96.03			4.56466
409	Incomplete	1		HCW	30	1	0	0	0	0	0	0	0	0	0	0	0	0	0	1	SINOPHARM	SINOPHARM	PFIZER	Heterologous	Sinopharm_Pfizer	1	225	7												84.13			4.43236
410	Incomplete	1		HCW	27	0	0	0	0	0	0	0	0	0	0	0	0	0	0	0	SINOPHARM	SINOPHARM	PFIZER	Heterologous	Sinopharm_Pfizer	1	225	7												3.42			1.22964
411	Incomplete	1		HCW	39	1	0	0	0	0	0	0	0	0	0	0	0	0	0	0	SINOPHARM	SINOPHARM	PFIZER	Heterologous	Sinopharm_Pfizer	1	204	6												28.34			3.34427
412	Incomplete	1		HCW	31	1	0	0	0	0	0	0	0	0	0	0	0	0	0	0	SINOPHARM	SINOPHARM	PFIZER	Heterologous	Sinopharm_Pfizer	1	198	6												9.7			2.27213
413	Incomplete	1		HCW	28	0	0	0	0	0	0	0	0	0	0	0	0	0	0	0	SINOPHARM	SINOPHARM	PFIZER	Heterologous	Sinopharm_Pfizer	1	197	6												5.09			1.62728
414	Incomplete	1		HCW	42	1	0	0	0	0	0	0	0	0	0	0	0	0	0	0	SINOPHARM	SINOPHARM	PFIZER	Heterologous	Sinopharm_Pfizer	1	224	7												15.85			2.76317
415	Incomplete	1		HCW	65	2	0	0	0	0	1	0	0	0	0	0	0	1	1	0	SINOPHARM	SINOPHARM	PFIZER	Heterologous	Sinopharm_Pfizer	1	238	7												6.31			1.84214
416	Incomplete	1		HCW	34	1	0	0	0	0	0	0	0	0	0	0	0	0	0	0	SINOPHARM	SINOPHARM	PFIZER	Heterologous	Sinopharm_Pfizer	1	262	8												9.7			2.27213
417	Incomplete	1		HCW	23	0	0	0	0	0	0	0	0	0	0	0	0	0	0	1	SINOPHARM	SINOPHARM	PFIZER	Heterologous	Sinopharm_Pfizer	1	238	7												24.76			3.20923
418	Incomplete	1		HCW	30	1	1	0	0	0	0	0	0	0	0	0	0	0	0	1	SINOPHARM	SINOPHARM	PFIZER	Heterologous	Sinopharm_Pfizer	1	247	8												25.98			3.25733
419	Incomplete	1		HCW	43	1	0	0	0	0	0	0	0	0	0	0	0	0	0	1	SINOPHARM	SINOPHARM	PFIZER	Heterologous	Sinopharm_Pfizer	1	221	7												28.34			3.34427
420	Incomplete	1		HCW	32	1	1	0	0	0	0	0	0	0	0	0	0	0	0	0	SINOPHARM	SINOPHARM	PFIZER	Heterologous	Sinopharm_Pfizer	1	241	8												44.19			3.7885
421	Incomplete	1		HCW	42	1	0	0	0	0	0	0	0	0	0	0	0	0	0	1	SINOPHARM	SINOPHARM	PFIZER	Heterologous	Sinopharm_Pfizer	1	191	6												96.03			4.56466
422	Incomplete	1		HCW	48	1	0	0	0	0	0	0	0	0	0	0	0	0	0	1	SINOPHARM	SINOPHARM	PFIZER	Heterologous	Sinopharm_Pfizer	1	227	7												116.96			4.76183
423	Incomplete	1		HCW	41	1	0	0	0	0	0	0	0	0	0	0	0	0	0	1	SINOPHARM	SINOPHARM	PFIZER	Heterologous	Sinopharm_Pfizer	1	248	8												138.77			4.93282
424	Incomplete	1		HCW	29	0	0	0	0	0	0	0	0	0	0	0	0	0	0	1	SINOPHARM	SINOPHARM	PFIZER	Heterologous	Sinopharm_Pfizer	1	245	8												188.61			5.23968
425	Incomplete	1		HCW	31	1	1	0	0	0	0	0	0	0	0	0	0	0	0	0	SINOPHARM	SINOPHARM	PFIZER	Heterologous	Sinopharm_Pfizer	1	246	8												209.14			5.343
426	Incomplete	1		HCW	28	0	0	0	0	0	0	0	0	0	0	0	0	0	0	0	SINOPHARM	SINOPHARM	PFIZER	Heterologous	Sinopharm_Pfizer	1	198	6												92.59			4.52818
427	Incomplete	1		HCW	57	1	0	0	0	1	0	0	0	0	0	0	0	1	1	0	SINOPHARM	SINOPHARM	PFIZER	Heterologous	Sinopharm_Pfizer	1	208	6												2.99			1.09527
428	Incomplete	1		HCW	43	1	0	0	0	0	0	0	0	0	0	0	0	0	0	1	SINOPHARM	SINOPHARM	PFIZER	Heterologous	Sinopharm_Pfizer	1	197	6												107.82			4.68046
429	Incomplete	1		HCW	40	1	0	0	0	0	0	0	0	0	0	0	0	0	0	0	SINOPHARM	SINOPHARM	PFIZER	Heterologous	Sinopharm_Pfizer	1	207	6												567.67			6.34154
430	Incomplete	1		HCW	42	1	0	0	0	0	0	0	0	0	0	0	0	0	0	0	SINOPHARM	SINOPHARM	PFIZER	Heterologous	Sinopharm_Pfizer	1	196	6												147.33			4.99267
431	Incomplete	1		HCW	44	1	0	0	0	0	0	0	0	0	0	0	0	0	0	0	SINOPHARM	SINOPHARM	PFIZER	Heterologous	Sinopharm_Pfizer	1	207	6												217.75			5.38335
432	Incomplete	1		HCW	30	1	0	0	0	0	0	0	0	0	0	0	0	0	0	0	SINOPHARM	SINOPHARM	PFIZER	Heterologous	Sinopharm_Pfizer	1	208	6												14.14			2.64901
433	Incomplete	1		HCW	60	2	0	1	0	0	0	0	0	0	0	0	0	1	1	0	SINOPHARM	SINOPHARM	PFIZER	Heterologous	Sinopharm_Pfizer	1	208	6												4.5			1.50408
434	Incomplete	1		HCW	40	1	0	0	0	0	0	0	0	0	0	0	0	0	0	0	SINOPHARM	SINOPHARM	PFIZER	Heterologous	Sinopharm_Pfizer	1	198	6												19.47			2.96887
435	Incomplete	1		HCW	35	1	0	0	0	0	0	0	0	0	0	0	0	0	0	0	SINOPHARM	SINOPHARM	PFIZER	Heterologous	Sinopharm_Pfizer	1	208	6												49.64			3.9048
436	Incomplete	1		HCW	56	1	0	0	0	0	0	0	0	0	0	0	0	0	0	1	SINOPHARM	SINOPHARM	PFIZER	Heterologous	Sinopharm_Pfizer	1	207	6												146.75			4.98873
437	Incomplete	1		HCW	28	0	0	0	0	0	0	0	0	0	0	0	0	0	0	0	SINOPHARM	SINOPHARM	PFIZER	Heterologous	Sinopharm_Pfizer	1	208	6												52.71			3.96481
438	Incomplete	1		HCW	41	1	0	0	0	0	0	0	0	0	0	0	0	0	0	0	SINOPHARM	SINOPHARM	PFIZER	Heterologous	Sinopharm_Pfizer	1	207	6												62.82			4.14027
439	Incomplete	1		HCW	30	1	0	0	0	0	0	0	0	0	0	0	0	0	0	0	SINOPHARM	SINOPHARM	PFIZER	Heterologous	Sinopharm_Pfizer	1	236	7												3.3			1.19392
440	Incomplete	1		HCW	41	1	0	0	0	0	0	0	0	0	0	0	0	0	0	0	SINOPHARM	SINOPHARM	PFIZER	Heterologous	Sinopharm_Pfizer	1	207	6												5.86			1.76815
441	Incomplete	1		HCW	35	1	0	0	0	0	0	0	0	0	0	0	0	0	0	0	SINOPHARM	SINOPHARM	PFIZER	Heterologous	Sinopharm_Pfizer	1	205	6												21.62			3.07362
442	Incomplete	1		HCW	36	1	1	0	0	0	0	0	0	0	0	0	0	0	0	0	SINOPHARM	SINOPHARM	PFIZER	Heterologous	Sinopharm_Pfizer	1	205	6												8.44			2.13298
443	Incomplete	1		HCW	35	1	1	0	0	0	0	0	0	0	0	0	0	0	0	1	SINOPHARM	SINOPHARM	PFIZER	Heterologous	Sinopharm_Pfizer	1	205	6												10.57			2.35802
444	Incomplete	1		HCW	46	1	0	0	0	0	0	0	0	0	0	0	0	0	0	0	SINOPHARM	SINOPHARM	PFIZER	Heterologous	Sinopharm_Pfizer	1	205	6												6.22			1.82777
445	Incomplete	1		HCW	32	1	1	0	0	0	0	0	0	0	0	0	0	0	0	0	SINOPHARM	SINOPHARM	PFIZER	Heterologous	Sinopharm_Pfizer	1	226	7												35.3			3.56388
446	Incomplete	1		HCW	34	1	0	0	0	0	0	0	0	0	0	0	0	0	0	0	SINOPHARM	SINOPHARM	PFIZER	Heterologous	Sinopharm_Pfizer	1	238	7												203.51			5.31572
447	Incomplete	1		HCW	39	1	0	0	0	0	0	0	0	0	0	0	0	0	0	0	SINOPHARM	SINOPHARM	PFIZER	Heterologous	Sinopharm_Pfizer	1	234	7												279.94			5.63458
448	Incomplete	1		HCW	50	1	0	0	1	0	0	0	0	0	0	0	0	1	1	0	SINOPHARM	SINOPHARM	PFIZER	Heterologous	Sinopharm_Pfizer	1	205	6												2.74			1.00796
449	Incomplete	1		HCW	44	1	0	0	0	0	0	0	0	0	0	0	0	0	0	0	SINOPHARM	SINOPHARM	PFIZER	Heterologous	Sinopharm_Pfizer	1	238	7												190.62			5.25028
450	Incomplete	1		HCW	38	1	0	0	0	0	0	0	0	0	0	0	0	0	0	0	SINOPHARM	SINOPHARM	PFIZER	Heterologous	Sinopharm_Pfizer	1	205	6												4.23			1.4422
451	Incomplete	1		HCW	35	1	0	0	0	0	0	0	0	0	0	0	0	0	0	0	SINOPHARM	SINOPHARM	PFIZER	Heterologous	Sinopharm_Pfizer	1	191	6												132.62			4.88749
452	Incomplete	1		HCW	37	1	0	0	0	0	0	0	0	0	0	0	0	0	0	0	SINOPHARM	SINOPHARM	PFIZER	Heterologous	Sinopharm_Pfizer	1	191	6												1.3			0.262364
453	Incomplete	1		HCW	30	1	1	0	0	0	0	0	0	0	0	0	0	0	0	0	SINOPHARM	SINOPHARM	PFIZER	Heterologous	Sinopharm_Pfizer	1	191	6												9.75			2.27727
454	Incomplete	1		HCW	55	1	1	0	0	0	0	0	0	0	0	0	0	0	0	0	SINOPHARM	SINOPHARM	PFIZER	Heterologous	Sinopharm_Pfizer	1	191	6												378.88			5.93722
455	Incomplete	1		HCW	45	1	0	1	0	0	1	0	0	0	0	0	0	1	2	0	SINOPHARM	SINOPHARM	PFIZER	Heterologous	Sinopharm_Pfizer	1	191	6												3.84			1.34547
456	Incomplete	1		HCW	29	0	0	0	0	0	0	0	0	0	0	0	0	0	0	1	SINOPHARM	SINOPHARM	PFIZER	Heterologous	Sinopharm_Pfizer	1	191	6												4.43			1.4884
457	Incomplete	1		HCW	41	1	0	0	0	0	0	0	0	0	0	0	0	0	0	0	SINOPHARM	SINOPHARM	PFIZER	Heterologous	Sinopharm_Pfizer	1	191	6												40.01			3.68913
458	Incomplete	1		HCW	32	1	0	0	0	0	0	0	0	0	0	0	0	0	0	1	SINOPHARM	SINOPHARM	PFIZER	Heterologous	Sinopharm_Pfizer	1	191	6												522.49			6.25861
459	Incomplete	1		HCW	57	1	0	0	0	0	0	0	0	0	0	0	0	0	0	0	SINOPHARM	SINOPHARM	PFIZER	Heterologous	Sinopharm_Pfizer	1	193	6												74.07			4.30501
460	Incomplete	1		HCW	59	1	0	0	0	0	1	0	0	0	0	0	0	1	1	0	SINOPHARM	SINOPHARM	PFIZER	Heterologous	Sinopharm_Pfizer	1	205	6												84.86			4.441
461	Incomplete	1		HCW	29	0	1	0	0	0	0	0	0	0	0	0	0	0	0	0	SINOPHARM	SINOPHARM	PFIZER	Heterologous	Sinopharm_Pfizer	1	249	8												515.31			6.24477
462	Incomplete	1		HCW	38	1	0	0	0	0	0	0	0	0	0	0	0	0	0	0	SINOPHARM	SINOPHARM	PFIZER	Heterologous	Sinopharm_Pfizer	1	227	7												171.48			5.14447
29	Excluded	0		Elderly	61	2	0	0	0	0	0	0	0	0	0	0	0	0	0	0	Moderna	Moderna	PFIZER	Homologous	Moderna_Pfizer		194	6		1	0	1	0	1	0	0	0	0	1	146.45			4.98668
44	Excluded	0		Elderly	75	2	0	1	0	0	0	0	0	0	0	0	1	1	2	1	Moderna	Moderna	PFIZER	Homologous	Moderna_Pfizer		181	6		1	0	1	0	1	1	0	0	0	2	451.19			6.11189
57	Excluded	0		Elderly	62	2	0	0	0	0	0	0	0	0	0	0	0	0	0	0	SINOPHARM	SINOPHARM	PFIZER	Heterologous	Sinopharm_Pfizer	1				1	0	1	0	1	0	0	0	0	1	0.92			-0.0833816
200	Excluded	0		HCW	43	1	0	0	0	0	0	0	0	0	0	0	0	0	0	1	SINOPHARM	SINOPHARM	PFIZER	Heterologous	Sinopharm_Pfizer	1	220	7		1	0	1	0	1	0	0	0	1	2	581.52			6.36565
301	Excluded	0		Elderly	60	2	0	0	0	0	0	0	0	0	0	0	1	1	1	1	PFIZER	PFIZER

## Sheet: dictionary
VARIABLE	NAME	DEFINITION	VALUES	COMMENTS
1	ID	Study ID	001 to 500
2	status	Completion of two serum samples two weeks apart	0: Incomplete 1: Complete
3	inclusion1	Included in the study	0: Not included 1: Included
4	inclusion2	Included in the current analysis	. Not included or not completed 1: Included and completed
5	group	Sampling group	0: Health care workers (HCW) 1: Elderly patients	Definitions as per the National vaccination program
6	age	In years	18 to 100
7	age_cat	Categorized as per vaccination program	0: 18-29 1: 30-59 2: 60-99
8	sex	Sex at birth	0: female 1: male
9	HBP	Presence of High blood pressure as reported by the patient	0: no 1: yes
10	CV_disease	Presence of Cardiovascular Disease as reported by the patient	0: no 1: yes
11	DM	Presence of Diabetes Mellitus as reported by the patient	0: no 1: yes
12	obesity	Presence of Obesity as reported by the patient	0: no 1: yes
13	asthma	Presence of Asthma as reported by the patient	0: no 1: yes
14	COPD	Presence of COPD as reported by the patient	0: no 1: yes
15	ESKD	Presence of End-stage Kidney Disease as reported by the patient	0: no 1: yes
16	immunosupresion	Presence of any immunological condition as reported by the patient	0: no 1: yes
17	cancer	Presence of current active Cancer as reported by the patient	0: no 1: yes
18	others	Presence of other comorbidities as reported by the patient	0: no 1: yes
19	comorbidity	Affirmative response to any of the variables 9 to 18	0: no 1: yes
20	N_comorbidity	Number of affirmative responses to variables 9 to 19	0 to 10
21	COVID_prior	Positive Molecular or Antigenic test for COVID-19 prior to third dose	0: no 1: yes	Data obtained from self-report and national COVID-19 database
22	vaccine_1st	Vaccine brand received as first vaccination dose	0: Moderna 1: Pfizer 2: Sinopharm	Data obtained from self-report and national vaccination database
23	vaccine_2nd	Vaccine brand received as second vaccination dose	0: Moderna 1: Pfizer 2: Sinopharm	Data obtained from self-report and national vaccination database
24	vaccine_3rd	Vaccine brand received as third vaccination dose (booster)	0: Moderna 1: Pfizer 2: Sinopharm	Data obtained from self-report and national vaccination database
25	booster_type	Same vaccine brand for all three doses, vs different brands	0: homologous 1: heterologous
26	regimen	Possible combinations of vaccine brands	0: Pfizer_Pfizer 1: Sinopharm_Pfizer 2: Moderna_Pfizer
27	regimen_included	Possible combinations of vaccine brands included in the analysis	0: Pfizer_Pfizer 1: Sinopharm_Pfizer
28	days_to_booster	Time between second vaccine dose and vaccine booster (in days)	135 to 270
29	months_to_booster	Time between second vaccine dose and vaccine booster (in months)	5 to 8
30	days_between_samples	Time between first and second serum sampling (in days)	12 to 28
31	adverse_event	Presence of any self-reported adverse event (AE) between booster and second blood draw	0: no 1: yes
32	serious_EA	Presence of any self-reported serious adverse event (SAE) between booster and second blood draw	0: no 1: yes
33	nonserious_EA	Presence of any self-reported non-serious AE between booster and second blood draw	0: no 1: yes
34	fever	Self-report of fever between booster and second blood draw	0: no 1: yes
35	local_pain	Self-report of local pain between booster and second blood draw	0: no 1: yes
36	malaise	Self-report of malaise booster and second blood draw	0: no 1: yes
37	headache	Self-report of headache between booster and second blood draw	0: no 1: yes
38	drowsiness	Self-report of drowsiness between booster and second blood draw	0: no 1: yes
39	other_EA	Self-report of any other AE between booster and second blood draw	0: no 1: yes
40	number_EA	Number of affirmative responses to variables 34 to 39	Número de RAMs
41	IgG1	IgG levels (UA/ml) at first blood draw (just before booster)	0 to 700	measured using ILHO kit
42	IgG2	IgG levels (UA/ml) at second blood draw (between 12-28 days after booster)	0 to 700	measured using ILHO kit
43	IgG2_minus_IgG1	IgG levels (UA/ml) at second blood draw minus Initial IgG levels (UA/ml)	any numeric value
44	IgG1_Ln	Natural Logarithm (Ln) of IgG levels at first blood draw	any numeric value
45	IgG2_Ln	Natural Logarithm (Ln) of IgG levels at second blood draw	any numeric value
46	IgG2Ln_minus_IgG1Ln	Ln of IgG levels at second blood draw minus Ln of Initial IgG levels	any numeric value
47	IgG2_divided_IgG1	IgG levels (UA/ml) at second blood draw divided by Initial IgG levels (UA/ml)	any numeric value
